# Supplementary material for: NPRL2 gene therapy induces effective antitumor immunity in KRAS/STK11 mutant anti-PD1 resistant metastatic non-small cell lung cancer (NSCLC) in a humanized mouse model
Source: eLife. 2025 Feb 11;13:RP98258. doi: 10.7554/eLife.98258 (PMC11813225; doi:10.7554/eLife.98258)
Supplement: Figure 1—source data 3. [file elife-98258-fig1-data3.zip]

Archive with 6 entries (5 files):
- Fig 1A_Original WB_ TIFFs/
- __MACOSX/._Fig 1A_Original WB_ TIFFs
- Fig 1A_Original WB_ TIFFs/Figure 1-source data 2. Original files for western blot analysis displayed in Figure 1A-NPRL2.tif
- __MACOSX/Fig 1A_Original WB_ TIFFs/._Figure 1-source data 2. Original files for western blot analysis displayed in Figure 1A-NPRL2.tif
- Fig 1A_Original WB_ TIFFs/Figure 1-source data 2. Original files for western blot analysis displayed in Figure 1A-PDL-1.tif
- __MACOSX/Fig 1A_Original WB_ TIFFs/._Figure 1-source data 2. Original files for western blot analysis displayed in Figure 1A-PDL-1.tif
