# Supplementary material for: NPRL2 gene therapy induces effective antitumor immunity in KRAS/STK11 mutant anti-PD1 resistant metastatic non-small cell lung cancer (NSCLC) in a humanized mouse model
Source: eLife. 2025 Feb 11;13:RP98258. doi: 10.7554/eLife.98258 (PMC11813225; doi:10.7554/eLife.98258)
Supplement: Figure 1—figure supplement 1—source data 2. [file elife-98258-fig1-figsupp1-data2.zip]

Archive with 3 entries (3 files):
- Fig 1-fig suppl 1_Original WB_TIFFs/Fig 1-fig suppl 1-Original WB images-H1299 A549 H358.tif
- Fig 1-fig suppl 1_Original WB_TIFFs/Fig 1-fig suppl 1-Original WB images-H1975 H1975R A549.tif
- Fig 1-fig suppl 1_Original WB_TIFFs/Fig 1-fig suppl 1-Original WB images-H23 H23AR.tif
