# Supplementary material for: NPRL2 gene therapy induces effective antitumor immunity in KRAS/STK11 mutant anti-PD1 resistant metastatic non-small cell lung cancer (NSCLC) in a humanized mouse model
Source: eLife. 2025 Feb 11;13:RP98258. doi: 10.7554/eLife.98258 (PMC11813225; doi:10.7554/eLife.98258)
Supplement: Figure 7—source data 1. [file elife-98258-fig7-data1.csv]

Marker	F.Score	Pvalue	FDR	Control.Mean	NPRL2.Mean	FC
Endogenous_TAPBP_NM_003190.4	222.068147046885	0.000118100588030034	0.0925908610155467	7.99958439285825	6.86351055245528	-2.1978209217326
Endogenous_HLA-C_NM_002117.4	122.712261155299	0.000377695657704001	0.100456483943344	8.01253283841253	6.27629064917729	-3.33166233201582
Endogenous_IL1R1_NM_000877.2	95.8698292558082	0.00060978234397075	0.100456483943344	6.26948915792039	5.46639589076288	-1.74483820796433
Endogenous_CD1E_NM_001042583.1	88.51003239001	0.00071144747636314	0.100456483943344	2.23733861642786	3.30684645924982	2.09871729423558
Endogenous_CD59_NM_000611.4	86.854192667857	0.000737817130348401	0.100456483943344	9.74827719257129	8.71886417000905	-2.04119359883343
Endogenous_JAK1_NM_002227.1	76.7578129028797	0.000935614917242818	0.100456483943344	7.70270071188835	6.97445146445217	-1.65662750545932
Endogenous_IL4R_NM_000418.2	75.7878295042536	0.000958702134629962	0.100456483943344	6.33226392083212	5.14277800598271	-2.28071458467535
Endogenous_CTLA4_NM_005214.3	73.1845018907562	0.00102506616268718	0.100456483943344	5.98464647715965	3.85402846894566	-4.37905025993037
Endogenous_CD3D_NM_000732.4	59.1052990533884	0.00153969445811215	0.102518278369388	6.70321233616058	2.67121626071364	-16.3588119889382
Endogenous_CD247_NM_198053.1	58.0402083912408	0.00159362331321784	0.102518278369388	5.43088376545592	2.53287042762069	-7.45399234689668
Endogenous_LAMP3_NM_014398.3	57.3386061935415	0.00163071071421713	0.102518278369388	6.00556980225153	3.70037054113042	-4.942357126313
Endogenous_PLAU_NM_002658.2	55.5383415789784	0.00173201866594167	0.102518278369388	8.40477173431917	7.29414746852519	-2.15939065665413
Endogenous_NFKBIA_NM_020529.1	53.3385771104979	0.00186916146394938	0.102518278369388	10.013013058247	9.09207085556322	-1.89335140942125
Endogenous_HLA-A_NM_002116.5	52.6412240077951	0.00191605100988871	0.102518278369388	9.63341215296516	7.30855755112051	-5.01015279422203
Endogenous_IFITM2_NM_006435.2	49.0329995503917	0.00218936610872912	0.102518278369388	9.12860172825169	7.81105213380166	-2.49242413889376
Endogenous_ETS1_NM_005238.3	47.2345278772492	0.00234797516018998	0.102518278369388	7.87127288689899	5.66316558338257	-4.62068679885606
Endogenous_ICAM1_NM_000201.2	45.2965022822119	0.00253899084405421	0.102518278369388	7.41223482359829	5.30534129887565	-4.30762757703727
Endogenous_CD44_NM_001001392.1	43.6397689399825	0.00272139305689859	0.102518278369388	10.8747920841423	9.81237585271737	-2.08842629905071
Endogenous_C1S_NM_001734.2	43.5124071851899	0.00273622253754019	0.102518278369388	9.70950470005481	8.18110523976405	-2.88465634977661
Endogenous_LRRN3_NM_001099660.1	42.9314533080341	0.00280542879776422	0.102518278369388	5.2228457375389	2.53287042762069	-6.45302363668514
Endogenous_HLA-B_NM_005514.6	42.4122000870669	0.00286953212376941	0.102518278369388	9.52363299180976	7.14040842130071	-5.21701496054777
Endogenous_GZMA_NM_006144.2	41.9268800245637	0.00293145426347683	0.102518278369388	6.36495499932293	3.53884439695312	-7.09159724095054
Endogenous_IKBKG_NM_003639.2	40.9153872374552	0.00306712911228917	0.102518278369388	6.459220886208	5.94684495501915	-1.42639735335082
Endogenous_KLRB1_NM_002258.2	40.2086713508818	0.00316759307605747	0.102518278369388	5.73914348621011	3.14886939647235	-6.02213099268931
Endogenous_SBNO2_NM_014963.2	39.5281229857699	0.0032690777541259	0.102518278369388	6.76325312234828	5.79441537613987	-1.95726316333052
Endogenous_IFITM1_NM_003641.3	38.0123580248813	0.00351341629105997	0.105943014315039	8.01309105480719	5.16689495405761	-7.19101839772908
Endogenous_ICOS_NM_012092.2	35.8007889303672	0.00392221120766253	0.106729936361464	5.04265627708466	2.83302520310373	-4.62556973353814
Endogenous_ALCAM_NM_001627.3	35.3249832894865	0.00401946913929624	0.106729936361464	7.09489549107386	7.47987096314805	1.30583758575129
Endogenous_IFNGR1_NM_000416.1	34.8716181976405	0.00411554668507439	0.106729936361464	8.57419634258638	7.33212426880908	-2.36538016657339
Endogenous_TNFRSF14_NM_003820.2	34.8298523976918	0.0041245706672975	0.106729936361464	5.25612753676937	3.44035910244439	-3.52047094129703
Endogenous_MME_NM_000902.2	33.7957320686499	0.00435782476315951	0.106729936361464	3.59698906355947	5.04669838230545	2.73153009601478
Endogenous_IL32_NM_004221.4	33.3984473264582	0.00445272601957506	0.106729936361464	9.06910281655551	6.83106407995544	-4.71755303442233
Endogenous_IL2RB_NM_000878.2	32.917101191072	0.00457192149185254	0.106729936361464	5.13516760226097	3.33788292738031	-3.47565449461754
Endogenous_HLA-E_NM_005516.4	31.9062787374213	0.00483834810745407	0.106729936361464	9.058849966811	7.42217371457036	-3.1094862814393
Endogenous_PSMB8_NM_004159.4	31.3698797661482	0.00498929692694894	0.106729936361464	9.62616821514917	7.50208436217587	-4.35926181247574
Endogenous_CSF1_NM_000757.4	31.2688449106049	0.00501851931706846	0.106729936361464	5.22270051683812	3.63046434402998	-3.01516336854787
Housekeeping_ABCF1_NM_001090.2	30.6139384571727	0.00521432250225522	0.106729936361464	7.25600332177527	6.63286081003023	-1.5402264870165
Housekeeping_NUBP1_NM_001278506.1	30.5689520441548	0.00522819137712002	0.106729936361464	5.47110743708073	6.06864719887057	1.51313400682302
Endogenous_CXCL13_NM_006419.2	30.3094974626487	0.00530926979349117	0.106729936361464	8.11234498272606	3.54766846740685	-23.6648933516341
Endogenous_NLRC5_NM_032206.4	28.1534656942985	0.00606261505477747	0.118827255073638	4.48179006329913	3.11185895900943	-2.5845822319462
Endogenous_GAGE1_NM_001040663.2	27.5741138498044	0.00629246017886419	0.120324116590964	1.46336258479874	3.97351312591649	5.69679519572544
Endogenous_C1R_NM_001733.4	26.9601847628463	0.00655059512150154	0.122277775601362	8.21873479567419	6.66274455338091	-2.94035478554214
Endogenous_PSMB10_NM_002801.2	26.5749028370498	0.00672079503983281	0.122537286307649	7.23953497112853	4.72785792786108	-5.70282611158592
Endogenous_ITGA2_NM_002203.2	25.5665122377372	0.00719901927678855	0.12481838530096	7.6514186185491	6.48442397323268	-2.24543451001334
Endogenous_FLT3LG_NM_001459.3	25.5219280076076	0.00722133111688702	0.12481838530096	4.45578922596538	3.38371743529696	-2.10245043665856
Endogenous_IL2RA_NM_000417.1	25.3203281906853	0.00732352770898493	0.12481838530096	5.06572476434641	2.56390689575119	-5.66398666412686
Endogenous_IL2RG_NM_000206.1	24.274699175877	0.00789011850704837	0.125445948033043	7.87459313155761	5.52743915850714	-5.08819504062867
Endogenous_TAP1_NM_000593.5	23.9944277326788	0.00805318423623832	0.125445948033043	8.52060380449342	6.3077847977855	-4.63580218661751
Endogenous_PASD1_NM_173493.2	23.5450433558368	0.00832540286304113	0.125445948033043	3.19549498906657	4.63897604139903	2.7197632106653
Endogenous_CD47_NM_001777.3	23.3276727773487	0.00846206091329295	0.125445948033043	9.073460492269	7.8174511127481	-2.38834190163719
Endogenous_ST6GAL1_NM_003032.2	23.3218113727237	0.00846579242111405	0.125445948033043	6.60152309954673	5.60192944480628	-1.99943676518127
Endogenous_CD96_NM_005816.4	23.2726368324108	0.00849719562793847	0.125445948033043	5.4952440062116	2.97351312591648	-5.74270670056504
Endogenous_NRP1_NM_003873.5	23.2314401610326	0.00852363894289644	0.125445948033043	7.34559803757922	6.47391321544613	-1.8297985462888
Endogenous_PTPRC_NM_080921.3	22.726680160828	0.0088579213905683	0.125445948033043	7.79622353649597	5.03370387446376	-6.78580353875893
Endogenous_STAT4_NM_003151.2	22.4557161472546	0.00904555143751456	0.125445948033043	5.4809795973361	4.52069513561232	-1.94569349686695
Endogenous_SH2D1A_NM_001114937.2	22.4307353025581	0.00906314929725031	0.125445948033043	5.04223369503026	2.95388189623196	-4.25261956525343
Endogenous_IFNAR2_NM_000874.3	22.0526856117975	0.00933586714171604	0.125445948033043	7.67982419706265	7.25772647310533	-1.339874358538
Endogenous_VCAM1_NM_001078.3	22.0518154421989	0.00933650900950071	0.125445948033043	6.20121589395755	2.72785792786108	-11.1066972394155
Endogenous_TAP2_NM_000544.3	21.8802585705609	0.00946436156219401	0.125445948033043	6.76753170083724	5.37828616618341	-2.61941661107635
Endogenous_IKBKE_NM_014002.2	21.4876918434708	0.00976699968544868	0.125445948033043	4.76898747952578	3.66364290188028	-2.15150259093615
Endogenous_IFI16_NM_005531.1	21.3229138049023	0.00989837648288973	0.125445948033043	6.86577935362186	5.49034322040449	-2.59446330872172
Housekeeping_HDAC3_NM_003883.2	21.090366750287	0.0100883479735603	0.125445948033043	6.27176788589853	5.81535339561484	-1.37212744798501
Endogenous_IL15RA_NM_002189.2	20.7585255137873	0.0103690605407107	0.125445948033043	5.26205243734536	3.23802950009401	-4.06716335604109
Endogenous_C3_NM_000064.2	20.5853236398022	0.0105202589499948	0.125445948033043	9.98623214619899	8.00673864420303	-3.94354608396816
Endogenous_SELL_NR_029467.1	20.5425463055068	0.0105581117236659	0.125445948033043	6.4688879765383	4.66772840090067	-3.48500222126751
Endogenous_LBP_NM_004139.2	20.2306904289569	0.0108403536621906	0.125445948033043	5.86137117869715	4.39050031709422	-2.77189164286433
Endogenous_IL11_NM_000641.2	20.1512464379223	0.010914064795797	0.125445948033043	5.09192804257854	3.66364290188028	-2.69126627838226
Endogenous_THY1_NM_006288.2	20.1134039029352	0.0109494414819076	0.125445948033043	4.15563445048235	5.30423451277845	2.21698661853288
Endogenous_PLA2G1B_NM_000928.2	19.9498059943825	0.0111043784089701	0.125445948033043	3.98980123065874	5.27194733302759	2.43200484410856
Endogenous_PSMB9_NM_002800.4	19.8499919554226	0.0112005310743788	0.125445948033043	9.21113003651466	7.28662048991037	-3.79607776353349
Endogenous_ITK_NM_005546.3	19.1673433962182	0.0118929847046716	0.12702917866613	5.52125496356654	3.04764393302863	-5.55432282305025
Endogenous_NFATC4_NM_001136022.2	19.1136188904094	0.0119501914899636	0.12702917866613	4.36811109068744	5.57733680275976	2.31213512225326
Endogenous_TGFB2_NM_003238.2	18.8717862968522	0.0122128874635118	0.12702917866613	5.80645832712149	5.00030426473782	-1.74854395420014
Endogenous_NFKB2_NM_002502.2	18.841222505862	0.0122467043610521	0.12702917866613	8.0155261009652	6.94217600235453	-2.10431415008316
Endogenous_CD40_NM_001250.4	18.8158964310465	0.0122748327334207	0.12702917866613	5.35712702630568	4.32801410668521	-2.04076904306874
Endogenous_PSEN1_NM_000021.2	18.7807286225152	0.0123140530339615	0.12702917866613	7.66144223094784	7.39178776515302	-1.20551906399041
Endogenous_MUC1_NM_001018017.1	18.5782974231575	0.0125435147256206	0.127715786297228	6.59884915014665	5.38695123569439	-2.31642169587362
Endogenous_SOCS1_NM_003745.1	18.4122788246125	0.0127365298110019	0.128018453484943	5.7284639437793	3.5328704276207	-4.5807807607689
Endogenous_STAT2_NM_005419.2	17.7653354568674	0.0135328953912461	0.13430113907262	7.76589200603006	6.26105891176941	-2.83791837394305
Endogenous_CMKLR1_NM_004072.1	17.5699195831005	0.0137881905721162	0.134831557565488	3.85333758527951	2.80198873497323	-2.07246659850669
Endogenous_CXCL3_NM_002090.2	17.4061055403077	0.014007817277573	0.134831557565488	7.66869023033546	6.83245460300898	-1.78538551618336
Endogenous_TGFB1_NM_000660.3	17.3335271138379	0.0141068074117752	0.134831557565488	6.68428912533776	5.54766846740685	-2.19865410875789
Endogenous_CD46_NM_172350.1	17.2124792579136	0.014274259283081	0.134831557565488	11.5420748013849	10.5429384597254	-1.99880307361378
Endogenous_TYK2_NM_003331.3	16.3291203555627	0.0155920121896898	0.142481491482894	6.51646908522775	5.76403274678714	-1.68463534267537
Endogenous_CD2_NM_001767.3	16.1631883331689	0.01585986465317	0.142481491482894	4.63973096694678	2.67121626071364	-3.9136499065672
Endogenous_IL4_NM_000589.2	16.132005581931	0.0159109720963803	0.142481491482894	3.82230111714901	5.59833616522186	3.42483633834392
Endogenous_IL18R1_NM_003855.2	16.088319343567	0.0159829896065763	0.142481491482894	5.5370655053243	4.3761440764636	-2.23600192290172
Endogenous_TNFRSF11A_NM_003839.2	16.0099667837428	0.0161133881016634	0.142481491482894	4.44821586713201	3.13532206830656	-2.48439367305486
Endogenous_LTB_NM_002341.1	15.8845308655174	0.0163254985684791	0.142481491482894	6.4160141446538	4.62800450057478	-3.45338131926714
Endogenous_MICB_NM_005931.3	15.866523058148	0.0163562936651281	0.142481491482894	6.59959135918577	5.60785921595412	-1.98857109668034
Endogenous_CXCR6_NM_006564.1	15.5965497832137	0.0168286377208621	0.143933238123135	4.89865316768817	3.53287042762069	-2.5771611290372
Endogenous_LTA_NM_000595.2	15.4582596295206	0.017078570732361	0.143933238123135	4.81149395791822	3.61297520406527	-2.29503913368424
Endogenous_LAMP1_NM_005561.3	15.2236709032508	0.0175154903411135	0.143933238123135	8.08290271535255	7.36438896652387	-1.6454859965138
Endogenous_CXCL5_NM_002994.3	15.2179526819784	0.0175263494453126	0.143933238123135	11.2012167876043	10.1202469075698	-2.11545776116002
Endogenous_CFI_NM_000204.3	15.1686358740376	0.0176204252605449	0.143933238123135	8.50874561922768	6.86123931049971	-3.13291647808865
Endogenous_MYD88_NM_002468.3	15.0315121324906	0.0178860258091341	0.143933238123135	7.92839185095621	6.91882115066794	-2.01331191400089
Endogenous_OAS3_NM_006187.2	14.9795450830681	0.0179882575008262	0.143933238123135	7.92793779052259	6.341042509343	-3.00402179737833
Endogenous_TNFRSF18_NM_004195.2	14.9778257885023	0.0179916547653918	0.143933238123135	4.45195734635276	2.64017979258315	-3.51074583390445
Endogenous_CASP1_NM_001223.3	14.6684254710085	0.0186190872073904	0.146746541194772	6.88475180821585	4.60700123473284	-4.84921282682137
Endogenous_CXCL16_NM_001100812.1	14.6212342417833	0.0187176710707617	0.146746541194772	6.83707245086315	5.74628540636148	-2.12990198980726
Endogenous_STAT1_NM_007315.2	13.9551382491165	0.0201971859598488	0.156778156361598	9.75454833787103	7.74437013196799	-4.02831975931262
Endogenous_RELB_NM_006509.2	13.7180139289977	0.0207665716886341	0.157876334934735	6.48443282807402	5.42544364150103	-2.08347124172332
Endogenous_MAGEC2_NM_016249.3	13.6973595786828	0.0208173065464813	0.157876334934735	3.83518832393871	5.29927310041646	2.75888395802065
Endogenous_IFIH1_NM_022168.2	13.6413221946804	0.0209558981268288	0.157876334934735	6.48148983185635	4.89299489977537	-3.00735448454722
Endogenous_CFB_NM_001710.5	13.5660911252422	0.0211441520001877	0.157876334934735	8.01319522343064	6.3975208556035	-3.06454814005303
Endogenous_GNLY_NM_006433.2	13.4038085858161	0.0215589990953099	0.159455238591726	5.99930791066209	3.95388189623196	-4.12795148293908
Endogenous_MAPK8_NM_002750.2	13.1536524622903	0.0222228718897087	0.162829266930202	6.72647112288808	7.20244875667099	1.39086040892221
Endogenous_CTSS_NM_004079.3	12.8876662161754	0.0229630594193685	0.164438238483655	9.10717009618028	7.43765769483483	-3.18107062259582
Endogenous_CASP8_NM_001228.4	12.8772479681144	0.0229928026091943	0.164438238483655	8.00047951216788	7.2325032293312	-1.70287942080728
Endogenous_GZMB_NM_004131.3	12.8497131677172	0.0230716916239822	0.164438238483655	7.61594500103947	5.55561738139164	-4.17081007939842
Endogenous_CD83_NM_004233.3	12.5823001955362	0.0238594966512586	0.168521129500781	6.0013499449277	5.15109063989935	-1.80282492963493
Endogenous_KLRK1_NM_007360.3	12.3530499600292	0.0245675474729708	0.171972832310795	5.09395715253817	3.62800450057478	-2.76245823324654
Endogenous_LCP1_NM_002298.4	11.9879706546506	0.0257621634500768	0.177238119301949	7.74975486293892	6.29524882298293	-2.7406270941795
Endogenous_STAT3_NM_139276.2	11.9161768267374	0.0260073568480441	0.177238119301949	9.72553910218077	8.70366046551076	-2.03056137834976
Endogenous_ITGA1_NM_181501.1	11.8877008378113	0.026105582922305	0.177238119301949	8.2456950336548	9.51018525651134	2.40242305145485
Endogenous_IL6ST_NM_002184.2	11.7396922140105	0.0266252355966372	0.177238119301949	10.0087265623196	8.98614458383844	-2.03155155774735
Endogenous_C4BPA_NM_000715.3	11.7273333893725	0.0266693296776699	0.177238119301949	5.76691016162194	3.48220272980568	-4.87265281553546
Endogenous_FN1_NM_212482.1	11.7066921049917	0.0267432195503987	0.177238119301949	9.17465435884749	7.60605791072186	-2.9661600548359
Endogenous_TNFSF10_NM_003810.2	11.6241593698834	0.0270417636156544	0.177238119301949	7.3685320800443	5.40049856386017	-3.91234478295254
Endogenous_CCR7_NM_001838.2	11.5801684483649	0.0272029449158042	0.177238119301949	4.83681121539706	3.38371743529696	-2.73794559620485
Endogenous_CD63_NM_001780.4	11.5340116397436	0.0273736215239385	0.177238119301949	11.2970816531377	10.9199052087498	-1.29879743845016
Endogenous_CEACAM8_NM_001816.3	11.4375350018373	0.0277356148068862	0.177238119301949	4.03477775735411	5.37183105789443	2.52634785819033
Endogenous_MAP2K4_NM_003010.2	11.4188671719944	0.0278064906557905	0.177238119301949	6.24402326549126	5.34111248703288	-1.86983475450227
Endogenous_MAP2K2_NM_030662.2	11.2403176559899	0.028498384419142	0.178398554735695	8.36264372692779	7.60577192492168	-1.68982260438485
Endogenous_LIF_NM_002309.3	11.225823308077	0.0285556854293263	0.178398554735695	6.1985803411384	5.34015524276849	-1.81305802578375
Endogenous_TCF7_NM_003202.2	11.1875942878778	0.0287076522727761	0.178398554735695	6.1704324902685	5.33116754976823	-1.7891383357014
Endogenous_CXCL1_NM_001511.1	11.1399528010324	0.028898745473767	0.178398554735695	8.14445680565291	7.34071216465646	-1.74562617669051
Endogenous_CCL19_NM_006274.2	11.0253167402099	0.0293664828860791	0.179869707677235	4.94226643217781	3.28721522956529	-3.14934367748134
Endogenous_NFKB1_NM_003998.2	10.7512315317335	0.0305321100487606	0.185559490528901	5.44231856553144	4.66134744001854	-1.71828711928904
Endogenous_HLA-G_NM_002127.4	10.5763643607381	0.0313125732306254	0.187533824839692	6.81810930575064	5.84590023361959	-1.96184229316463
Endogenous_CD3G_NM_000073.2	10.5619041484868	0.0313784530023904	0.187533824839692	5.12504305257979	2.55633353691783	-5.93278505831688
Endogenous_ZNF205_NM_001031686.1	10.5191264007601	0.0315745725495399	0.187533824839692	4.4814886541091	5.25060850207053	1.70422975851528
Endogenous_IL10_NM_000572.2	10.1805460100958	0.0331941307208243	0.192449298968957	4.42092087822227	5.49551422019493	2.10612832570127
Endogenous_TP53_NM_000546.2	10.1650707209964	0.0332711252900129	0.192449298968957	8.06190763997851	7.65743523619602	-1.32360477718654
Endogenous_CXCL9_NM_002416.1	10.1478913033019	0.0333569140010414	0.192449298968957	5.85093125762621	3.44035910244439	-5.31685143647344
Endogenous_TNFRSF10B_NM_003842.3	10.142468689542	0.0333840620660435	0.192449298968957	6.93973636046884	6.81880255135633	-1.08743849800266
Endogenous_CYBB_NM_000397.3	10.0129045625551	0.0340427479693197	0.194813973780632	5.75487897339939	4.34050567515809	-2.66543924503011
Housekeeping_DHX16_NM_001164239.1	9.86999094140401	0.0347922735745646	0.197660452771439	6.25205885307625	6.92452445502707	1.59379447595336
Endogenous_ITGAM_NM_000632.3	9.77618707164871	0.0352978381795783	0.199089964984097	4.98964404865147	4.09034554161119	-1.86515885168861
Endogenous_CD3E_NM_000733.2	9.56154084155038	0.036497191771346	0.204174454212382	5.36739493516125	3.43547684378959	-3.81562156513809
Endogenous_CCL5_NM_002985.2	9.51967870051935	0.0367382497157448	0.204174454212382	7.80315964840732	5.65657816112391	-4.42777369471617
Endogenous_CCL26_NM_006072.4	9.47801134733222	0.0369805771660181	0.204174454212382	8.6331126789338	4.94247665778599	-12.9119592111079
Endogenous_MAP3K5_NM_005923.3	9.37519406537841	0.0375889489947946	0.206015361719952	5.93311536126421	5.27358738712408	-1.57956573149513
Endogenous_ATG10_NM_001131028.1	9.33356690258899	0.037839556234277	0.206015361719952	6.35381177120821	5.69036635144161	-1.58386065970769
Endogenous_IFNG_NM_000619.2	9.14076043781659	0.0390338177340077	0.209934930945729	4.46652216676142	5.75108243713002	2.43607790408149
Endogenous_CDH1_NM_004360.2	9.112115511005	0.0392160865113759	0.209934930945729	8.12523571129504	7.27370144503618	-1.80441885473496
Endogenous_ITGB1_NM_033666.2	9.03831717511238	0.0396916244059962	0.209934930945729	11.1614892534996	10.4578828697947	-1.62857073601163
Endogenous_CCR9_NM_031200.1	8.98179577603521	0.0400617398383617	0.209934930945729	1.46336258479874	2.75889439599158	2.45467463833557
Endogenous_CD53_NM_001040033.1	8.93992535343904	0.0403392837891375	0.209934930945729	5.89730577959645	3.99237430203861	-3.74491111670022
Endogenous_CREB5_NM_182898.2	8.93906178323502	0.0403450385759638	0.209934930945729	4.35180789052713	5.31762022160245	1.95316296968988
Endogenous_IGLL1_NM_020070.2	8.8295914634854	0.041084693728057	0.209934930945729	3.12245589263204	4.48220272980568	2.56640140580283
Endogenous_KIR3DL3_NM_153443.3	8.79356388791081	0.0413325985139215	0.209934930945729	4.13096759000109	5.21796457278776	2.12431393025349
Endogenous_IFI35_NM_005533.3	8.79124790939596	0.0413486118323062	0.209934930945729	7.70238276255647	6.25990046894012	-2.71788100611556
Endogenous_LILRA1_NM_006863.1	8.75937190806547	0.04156996554728	0.209934930945729	4.42475275783488	5.63897604139902	2.3201583683603
Endogenous_CCL2_NM_002982.3	8.7446455448876	0.0416728326993043	0.209934930945729	6.73587369349145	5.13657277992693	-3.02996454794363
Endogenous_PDCD1_NM_005018.1	8.73039148487006	0.0417727668718543	0.209934930945729	3.0658142254846	2.39452459452775	-1.59249586997236
Endogenous_CD84_NM_001184879.1	8.64292798167909	0.0423939583960351	0.210890111437634	4.32735917400378	3.14886939647235	-2.26339719126929
Endogenous_TNFSF12_NM_003809.2	8.59459069533108	0.0427432621173268	0.210890111437634	6.28541640256484	5.11350921232644	-2.25309350896899
Endogenous_CCL17_NM_002987.2	8.59094190698867	0.0427698057634997	0.210890111437634	6.3918112625048	4.95482023476765	-2.70755571949631
Endogenous_ICAM3_NM_002162.3	8.45995749446327	0.0437393925408428	0.21432302345013	6.84751998008061	6.1195552857668	-1.65630078911919
Endogenous_CD81_NM_004356.3	8.26461859319066	0.0452481655914786	0.220338893315026	9.59367002250408	8.7905968069223	-1.74481395716194
Endogenous_STAT5B_NM_012448.3	8.19551698270159	0.0458007564628352	0.22165304362261	5.95740956425347	4.7785256256761	-2.26401566216024
Endogenous_YTHDF2_NM_001172828.1	8.09370751527003	0.0466336568437557	0.222922755356844	7.94727402344253	8.13119517228134	1.13596717628132
Endogenous_THBD_NM_000361.2	8.07582096466321	0.0467823459899155	0.222922755356844	6.68010559306373	6.05951856960554	-1.53750065328942
Housekeeping_CC2D1B_NM_032449.2	8.03270899359415	0.0471436872991142	0.222922755356844	4.15414790108545	5.00548793258266	1.80417593626357
Endogenous_JAK3_NM_000215.2	8.02597819691786	0.0472004813638216	0.222922755356844	4.75808609116821	3.38234930251938	-2.5950040472344
Endogenous_CTCFL_NM_001269042.1	7.95023265665249	0.0478468053706471	0.223270993632703	3.62731361690863	4.9463085373986	2.49492235957009
Endogenous_LAIR2_NM_002288.3	7.89707311359697	0.0483084221259302	0.223270993632703	4.67294568392691	3.36134603667745	-2.48216607799289
Endogenous_CD97_NM_078481.2	7.86381300748503	0.0486006690729939	0.223270993632703	7.2857228421928	6.74477646773105	-1.45492660243949
Endogenous_INPP5D_NM_005541.3	7.8555729780688	0.0486734845542694	0.223270993632703	4.96917036526423	3.73317177581742	-2.35544327622256
Housekeeping_CNOT4_NM_001190848.1	7.84440740050622	0.0487724157215963	0.223270993632703	6.71204758756656	7.47914534603343	1.70184277368399
Endogenous_IL16_NM_004513.4	7.82076265891091	0.0489829220724808	0.223270993632703	6.10898012139623	4.34533886505646	-3.39554053836743
Endogenous_ITGB2_NM_000211.2	7.77871372829495	0.0493606843030846	0.223692349674094	6.27934218398556	4.5328704276207	-3.35536975287537
Endogenous_IL17RA_NM_014339.6	7.73880130725788	0.0497233384227568	0.22404078921518	5.0564655761187	5.43868641085552	1.30334663863589
Endogenous_CMA1_NM_001836.2	7.5223607692151	0.0517619155927372	0.231893381855463	1.76565945000158	3.06119126119442	2.45467463833557
Endogenous_TNFRSF4_NM_003327.2	7.32637963944095	0.053718783746258	0.237948745989685	4.50745775316757	3.04764393302863	-2.75072863171746
Endogenous_ITGB4_NM_001005731.1	7.31525569225325	0.0538331943116534	0.237948745989685	9.0272947421127	8.39346431916661	-1.55167931056289
Endogenous_IL1RL1_NM_016232.4	7.29677577260233	0.0540240775333723	0.237948745989685	4.9066280308723	5.43240006843841	1.43970381075566
Endogenous_C8G_NM_000606.2	7.26574439284951	0.0543469172858298	0.238033425430674	4.13748518914155	5.42930348113266	2.44836439291972
Endogenous_VEGFA_NM_001025366.1	7.1998121568355	0.0550426100915857	0.238145740466789	8.9565156683189	10.3313689147185	2.59341528889764
Endogenous_IL7R_NM_002185.2	7.18419665486639	0.0552093513409345	0.238145740466789	4.9331595635113	3.49969186977039	-2.7009514243828
Endogenous_S100A7_NM_002963.2	7.11390958764769	0.0559694112992451	0.238145740466789	4.22976525759449	5.28296990025614	2.07513420482143
Endogenous_IFNA7_NM_021057.2	7.11369777994836	0.0559717255757612	0.238145740466789	4.25322836689163	5.36188245429799	2.15644375446106
Endogenous_SMAD3_NM_005902.3	7.10274625894858	0.0560915827599547	0.238145740466789	8.36969533401108	7.60229034923185	-1.70220522488819
Endogenous_CCL22_NM_002990.3	7.09331576975434	0.0561951045744336	0.238145740466789	6.16656579688918	5.19529176497821	-1.96057119492876
Endogenous_CREBBP_NM_004380.2	7.04359947810127	0.0567456652297423	0.23918602978558	4.04534737726323	5.1061901505742	2.08614982348409
Endogenous_SELE_NM_000450.2	6.96191264410448	0.0576681508222049	0.240958602029093	3.80415185580822	4.98480094320524	2.26678739854608
Endogenous_IL6R_NM_000565.2	6.95206506981702	0.0577808892620783	0.240958602029093	4.24033487750361	4.67941147347307	1.35573630402109
Endogenous_SPP1_NM_000582.2	6.71674849240512	0.0605772624951409	0.249157188190258	11.4224247040497	10.3384699928413	-2.11983902019139
Endogenous_EP300_NM_001429.2	6.6613824713242	0.0612649634216976	0.249157188190258	7.59901705417361	8.10148804170457	1.41663784353361
Endogenous_CD38_NM_001775.2	6.63305031207578	0.0616214578043207	0.249157188190258	7.38043986762092	6.64212948448205	-1.66822095209878
Endogenous_XCR1_NM_005283.2	6.62690585442686	0.0616991858808778	0.249157188190258	3.20630214829736	4.85863040212067	3.14340519867575
Endogenous_ANP32B_NM_006401.2	6.5907153524528	0.0621600262909882	0.249157188190258	8.67242891521676	7.93911208943555	-1.66245677007506
Endogenous_MAGEA12_NM_001166386.1	6.57589549601583	0.0623502437773267	0.249157188190258	2.31146942354001	2.95388189623196	1.56093717518163
Endogenous_IL2_NM_000586.2	6.53946644925722	0.0628215853490018	0.249157188190258	3.1300292514654	2.09222772932491	-2.05309661853871
Endogenous_LGALS3_NM_001177388.1	6.52888502138638	0.062959505901332	0.249157188190258	9.76974488992371	8.94570025677284	-1.77036229861698
Endogenous_CD99_NM_002414.3	6.5255014207625	0.0630037052276353	0.249157188190258	8.48141927234526	7.90077919037914	-1.49551261705887
Endogenous_CD9_NM_001769.2	6.52449547085593	0.0630168548201792	0.249157188190258	8.56749347199051	8.91083534694341	1.26869200521997
Endogenous_MASP1_NM_139125.3	6.50726732262675	0.0632427046554354	0.249157188190258	4.67993100662254	5.70556901754273	2.03585951444617
Endogenous_CD58_NM_001779.2	6.45267295742609	0.0639665565193279	0.250748901555766	7.75082210484071	7.26594117042422	-1.39947036257708
Endogenous_NFATC2_NM_012340.3	6.33879283373477	0.0655174371225593	0.250784857530998	4.912892535615	3.81553606313901	-2.1396227853443
Endogenous_ITGA6_NM_000210.1	6.31624669059949	0.0658312335124382	0.250784857530998	7.96957934297257	7.35361930570215	-1.53257750714112
Endogenous_IDO1_NM_002164.3	6.27849773258262	0.066361744171755	0.250784857530998	6.06957328605571	4.12314677629819	-3.85418683647982
Endogenous_ELANE_NM_001972.2	6.26233847863509	0.066590822844232	0.250784857530998	3.86515791680899	5.02801270334411	2.23900040093965
Endogenous_MEFV_NM_000243.2	6.22478225092935	0.0671278835046648	0.250784857530998	1.46336258479874	2.5328704276207	2.09871729423558
Endogenous_IFNA2_NM_000605.3	6.22134538456777	0.0671773588819647	0.250784857530998	2.62731361690863	3.78449959500852	2.23021991701117
Endogenous_LTBR_NM_002342.1	6.21525240172483	0.0672652062987738	0.250784857530998	8.4620468390356	7.95617563426028	-1.41998058547141
Endogenous_IL7_NM_000880.2	6.20094623593109	0.0674721553710049	0.250784857530998	2.39914755881794	3.33788292738031	1.91684724025597
Endogenous_CCL14_NM_032963.3	6.18251883647901	0.0677401462658746	0.250784857530998	4.21582519902962	4.93276120923282	1.64368746828814
Endogenous_OSM_NM_020530.4	6.16580438985473	0.0679846234868354	0.250784857530998	3.73248089215127	4.54437838606549	1.75551885800526
Endogenous_MAPKAPK2_NM_004759.3	6.1363057261873	0.0684193669918439	0.250784857530998	8.31923574401901	9.06454489686984	1.67633344970835
Endogenous_CD3EAP_NM_012099.1	6.13376513219491	0.0684570065757924	0.250784857530998	5.57643715054379	5.30754725846382	-1.2048803538189
Endogenous_PLA2G6_NM_001004426.1	6.11029353207473	0.0688062343009082	0.250784857530998	5.56512588462566	6.50022828739094	1.91202634636062
Endogenous_TMEFF2_NM_016192.2	6.10913510153859	0.068823540176861	0.250784857530998	5.179380191787	6.44714198424166	2.40787715808634
Endogenous_TPTE_NM_199259.2	6.09866926681875	0.0689801895973193	0.250784857530998	4.80875378898323	5.5502421464282	1.67189976613388
Endogenous_CD68_NM_001251.2	6.09110225562244	0.0690937872789485	0.250784857530998	6.56568575087558	5.9833675640607	-1.49725317000662
Endogenous_SH2D1B_NM_053282.4	6.04172237121291	0.0698421033655612	0.252332760546544	5.51871103962386	4.33788292738031	-2.26706870293429
Endogenous_CXCR2_NM_001557.2	6.01923549549665	0.0701869544933773	0.252415469370678	1.1300292514654	3.06119126119441	3.8136224138884
Endogenous_DDX43_NM_018665.2	5.92079058644834	0.0717274982794028	0.255094013813537	1.81632714781659	3.06119126119441	2.36996230597365
Endogenous_SEMG1_NM_003007.2	5.91766245143863	0.0717772880083249	0.255094013813537	3.80645832712148	5.17978844344563	2.59067872692439
Housekeeping_FCF1_NM_015962.4	5.90947344524255	0.0719078788938669	0.255094013813537	8.44581382048561	7.65580631881703	-1.72908345341207
Endogenous_CEBPB_NM_005194.2	5.88804206008373	0.0722513583319848	0.255157950145388	9.06676881303316	8.30547245275029	-1.69501302590166
Endogenous_BCL10_NM_003921.2	5.85773287047478	0.0727413873908428	0.255736536835968	6.31101971292477	5.73936588630588	-1.48622632296923
Endogenous_CXCL10_NM_001565.1	5.83316771906874	0.0731422582114805	0.255997903740182	6.04184012512017	2.7785256256761	-9.60186398346075
Endogenous_APP_NM_000484.3	5.80859049013804	0.073546690359961	0.256269356632042	11.5477343288944	12.5397800461032	1.98900336538694
Endogenous_CSF2RB_NM_000395.2	5.76618937101232	0.074252447209662	0.256825515665527	5.0516531150441	3.84469034355579	-2.30851126350608
Endogenous_IL24_NM_181339.1	5.75969394532437	0.0743614694592788	0.256825515665527	3.98833219681782	5.00167630089523	2.01858467253707
Endogenous_CXCR3_NM_001504.1	5.71229269993062	0.0751644823397558	0.257552969934064	4.89743275364834	3.67121626071365	-2.33952637452449
Endogenous_IGF2R_NM_000876.1	5.70851061782209	0.0752291200445161	0.257552969934064	5.35926382820328	4.99266321664445	-1.28931127479588
Endogenous_DMBT1_NM_007329.2	5.65654579033434	0.0761258381218826	0.259489813424156	4.77557523113293	5.47478837191507	1.62361901435234
Endogenous_POU2F2_NM_002698.2	5.6045784637794	0.0770389304007312	0.261465460753997	4.51243089311281	5.54492829847186	2.04556219861298
Endogenous_CCR5_NM_000579.1	5.54786402010595	0.0780545455701583	0.263747510070952	4.41757503731833	2.24537160220401	-4.50711241924888
Endogenous_DUSP4_NM_057158.2	5.52969866771121	0.0783841452124132	0.263747510070952	8.15925161870291	7.53507993022208	-1.54132563185533
Endogenous_ISG20_NM_002201.4	5.50295386269836	0.0788732755356283	0.264259179572361	8.03784661233852	6.84996533260969	-2.27817927394265
Endogenous_PSMD7_NM_002811.3	5.41336588888829	0.0805459680100103	0.26821892438972	10.1229377436945	9.61697401512455	-1.42007165544907
Endogenous_CDKN1A_NM_000389.2	5.40318971752319	0.0807393700969054	0.26821892438972	7.13196257263539	6.63260643374979	-1.41358255308965
Housekeeping_MTMR14_NM_022485.3	5.2973926265371	0.0827926073068737	0.273879342314721	7.83838982084488	8.46713089214793	1.546215141967
Endogenous_IL13RA1_NM_001560.2	5.2755435549231	0.0832265241896057	0.274157962036348	8.99618774527987	8.88367470317204	-1.08110979113101
Endogenous_TNFRSF12A_NM_016639.1	5.18030235052641	0.0851589886406011	0.278359387435462	5.59672221900608	6.0945701516229	1.4121055534442
Endogenous_TNFRSF10C_NM_003841.3	5.17773330544608	0.0852120573782026	0.278359387435462	2.64480275687334	3.51448990955654	1.82726661612446
Housekeeping_ZC3H14_NM_001160103.1	5.14011386210399	0.0859949599551948	0.278504336468641	7.58876421649604	7.02075445593919	-1.48247703947097
Endogenous_TNFRSF1A_NM_001065.2	5.13877141957242	0.0860230996682549	0.278504336468641	8.54602606467141	7.80955021539147	-1.66610098720785
Endogenous_MAGEC1_NM_005462.4	5.11939434030157	0.0864308394617472	0.278504336468641	3.77097329795791	4.93764346788762	2.24492954792269
Endogenous_ATF2_NM_001256090.1	5.10774577323825	0.0866773700234035	0.278504336468641	7.42780432954925	7.08530991081446	-1.26794697929357
Endogenous_NOTCH1_NM_017617.3	5.00814373225043	0.0888297675254235	0.283386986804078	4.57397925046163	4.09565938956753	-1.39312031608001
Endogenous_CASP3_NM_032991.2	5.00083631687885	0.0889908756752103	0.283386986804078	5.76259714305278	5.08750837499269	-1.59669501326623
Endogenous_LAG3_NM_002286.5	4.98771155733122	0.0892813593630196	0.283386986804078	4.57067194976119	3.29713101069664	-2.41754197516293
Negative_NEG_C(0)_ERCC_00019.1	4.93543614537187	0.0904527936584751	0.284467398997369	2.93504175122502	3.53884439695312	1.51971695165452
Housekeeping_PRPF38A_NM_032864.3	4.92516532391745	0.0906857019159254	0.284467398997369	7.22419902021235	6.75877697483437	-1.38072120990224
Endogenous_LILRA4_NM_012276.3	4.89374865071695	0.0914038271166357	0.284467398997369	3.93504175122502	4.56484523428688	1.54735420608325
Endogenous_BCL2L1_NM_001191.2	4.88259037209845	0.091660970258918	0.284467398997369	9.72875943565298	9.17602403290143	-1.46686428948957
Endogenous_TOLLIP_NM_019009.2	4.86257920074836	0.092124897754179	0.284467398997369	6.07924413249318	5.57779327963026	-1.41563648807289
Endogenous_TNFSF15_NM_001204344.1	4.8595253223782	0.0921960116753364	0.284467398997369	5.87707353108554	5.37231219685098	-1.41888860932826
Endogenous_CEACAM1_NM_001712.3	4.82630667050154	0.0929749894582067	0.284467398997369	4.82452236057602	4.18736180227899	-1.5552651484181
Endogenous_TNF_NM_000594.2	4.82467536122307	0.0930135017721792	0.284467398997369	5.03701482995927	3.66364290188028	-2.59075381028603
Endogenous_TRAF3_NM_145725.1	4.81067668906722	0.0933449873743265	0.284467398997369	6.43638879438359	6.09480376753566	-1.26714799036792
Endogenous_IRAK2_NM_001570.3	4.79903265879808	0.0936220892493424	0.284467398997369	6.59987042836255	5.47186496870582	-2.18556374911496
Endogenous_PIN1_NM_006221.2	4.79025780260055	0.0938317405147751	0.284467398997369	6.0357160958898	5.31321606689905	-1.65003889118426
Endogenous_TNFSF18_NM_005092.2	4.78424401370038	0.0939758371687735	0.284467398997369	1.70901778285414	2.95388189623196	2.36996230597366
Endogenous_HLA-DMB_NM_002118.3	4.7592761354612	0.0945777159759217	0.28518818971201	6.79948904438435	6.43738033348121	-1.28530318482923
Endogenous_MEF2C_NM_002397.3	4.73503023826086	0.0951678331617697	0.285868127198573	6.73746433930659	7.65003806489332	1.88240065227526
Endogenous_TICAM2_NM_021649.4	4.70011222475222	0.0960276132932493	0.287349804663769	5.62396239535399	5.23291598471585	-1.31134419869708
Endogenous_CD34_NM_001025109.1	4.62266767642209	0.0979773165887261	0.292069263139016	3.84998636372486	4.98303617664874	2.19321890264589
Endogenous_PDGFRB_NM_002609.3	4.58939573128883	0.0988335515561926	0.293505698560814	4.50645692378039	5.38982631789915	1.84467849513105
Endogenous_CD164_NM_006016.4	4.52013317128729	0.100653025210827	0.295692664183578	9.45324129057956	8.91799920380471	-1.44918531000682
Endogenous_CREB1_NM_004379.3	4.50398924234373	0.101084462022713	0.295692664183578	6.85064437678076	6.67885712373219	-1.12645310389866
Endogenous_TLR1_NM_003263.3	4.49487246182437	0.101329351248596	0.295692664183578	5.73861386242644	5.2561787614348	-1.39709981890959
Endogenous_CD27_NM_001242.4	4.47949918806419	0.101744355228264	0.295692664183578	5.04188125943592	3.27366790139951	-3.40631854916139
Endogenous_CHIT1_NM_003465.2	4.4763334354619	0.101830137483555	0.295692664183578	3.76163517256805	5.03985243023736	2.42539085396965
Endogenous_CCL7_NM_006273.2	4.45531361402324	0.102402522514626	0.295692664183578	4.11701834092017	4.95902024702752	1.79253576745869
Endogenous_FCER2_NM_002002.4	4.4398440887423	0.102826914087971	0.295692664183578	3.90997925242694	4.87365969863018	1.95027889270017
Endogenous_SYCP1_NM_003176.2	4.43279455994881	0.103021202820638	0.295692664183578	3.72381582264029	4.45116626167519	1.65559573717263
Endogenous_PRF1_NM_005041.3	4.4302679323462	0.103090974546603	0.295692664183578	4.76898747952578	3.49211851093703	-2.42312523281077
Endogenous_SMPD3_NM_018667.3	4.41236005691083	0.103587568363843	0.295692664183578	2.79794662975244	3.79332366546225	1.99360146785906
Housekeeping_ERCC3_NM_000122.1	4.40742366535675	0.103725099474227	0.295692664183578	5.66363038701889	6.13068400859832	1.3822835818015
Housekeeping_ZNF143_NM_003442.5	4.3941647075623	0.104095886880953	0.295692664183578	5.85666561480371	6.35268096716646	1.41031296817518
Endogenous_JAM3_NM_032801.3	4.35262185041828	0.1052708436074	0.29641248130648	2.81149395791822	3.69467937001078	1.84444326451194
Endogenous_SMAD2_NM_005901.5	4.33589942671233	0.105749533288652	0.29641248130648	8.29534623998568	7.74489735721056	-1.46454130512416
Housekeeping_MRPS5_NM_031902.3	4.32027635090462	0.106199766514538	0.29641248130648	8.66709036241488	8.01389855333985	-1.572643656375
Endogenous_SPN_NM_003123.3	4.30592206329735	0.106616023600837	0.29641248130648	4.68435092237288	3.33788292738031	-2.54288813081313
Endogenous_TLR9_NM_017442.2	4.28915698113588	0.107105357020868	0.29641248130648	3.94249768890117	4.780475317575	1.78754260575177
Endogenous_CXCR5_NM_001716.3	4.28907504243039	0.107107757046628	0.29641248130648	2.53749339191088	3.33788292738031	1.74157129679129
Endogenous_IRAK4_NM_016123.1	4.26294939633011	0.107877204498596	0.29641248130648	5.43602711231246	4.77095226684274	-1.58565053293394
Endogenous_PTGDR2_NM_004778.1	4.25829563091491	0.108015153117751	0.29641248130648	2.60170841789168	3.7143105996953	2.16235318329677
Housekeeping_DDX50_NM_024045.1	4.246498425182	0.108366061561644	0.29641248130648	7.03387007333941	7.59764574465901	1.47813257444232
Endogenous_SELPLG_NM_001206609.1	4.24129095653094	0.108521512962881	0.29641248130648	4.57329469753897	3.2872152295653	-2.43864451231338
Endogenous_PRKCD_NM_006254.3	4.23927649342469	0.10858173947461	0.29641248130648	5.46675538613892	5.00106173423401	-1.38098117350137
Endogenous_DPP4_NM_001935.3	4.22911837730243	0.108886217622789	0.29641248130648	4.67231250628842	3.72785792786108	-1.92446119181375
Housekeeping_POLR2A_NM_000937.2	4.17652833150646	0.11048363384711	0.297539454865244	8.37297971098255	7.90705206998506	-1.38120517145542
Endogenous_GATA3_NM_001002295.1	4.17369071530946	0.11057084400062	0.297539454865244	2.70144442402078	3.62054856289863	1.89094072342652
Endogenous_PDGFC_NM_016205.2	4.15155982323882	0.11125463606982	0.297539454865244	4.98514262720156	5.46506391110851	1.39466756864852
Endogenous_GPI_NM_000175.2	4.13795202020554	0.111678303844156	0.297539454865244	9.16154867032805	8.6145878245828	-1.46100472683419
Endogenous_IL10RA_NM_001558.2	4.12610237827883	0.112049247944025	0.297539454865244	5.0042499073006	3.87019464150939	-2.1947479484763
Endogenous_ILF3_NM_001137673.1	4.1199282068843	0.112243273729741	0.297539454865244	8.89828776924403	8.37606630721496	-1.43616495332627
Endogenous_CCR2_NM_001123041.2	4.11115134341368	0.112519976821505	0.297539454865244	4.65381512929746	3.62800450057478	-2.0361031186802
Endogenous_TNFSF13_NM_003808.3	4.10924026304122	0.112580364816521	0.297539454865244	4.8082191604157	5.43532347164766	1.54446193143379
Negative_NEG_H(0)_ERCC_00154.1	4.10495864542848	0.112715839406859	0.297539454865244	3.56563631896446	4.46635993977815	1.86700219124537
Endogenous_CKLF_NM_181640.2	4.02176623824587	0.11539848809578	0.302633782876592	8.60720991207351	7.93638706405606	-1.59198070242835
Endogenous_RIPK2_NM_003821.5	4.02118021260446	0.115417730969517	0.302633782876592	7.16799416628719	6.45444822593311	-1.63982963731854
Endogenous_KIR_Activating_Subgroup_2_NM_014512.1	4.00740356067016	0.115871524670951	0.302810917806753	2.06581422548461	3.13532206830656	2.09871729423557
Endogenous_ARG2_NM_001172.3	3.98315677297184	0.116676866780842	0.303394689634593	5.08806820294691	5.75108243713002	1.58338735397295
Endogenous_CARD11_NM_032415.2	3.9712255484024	0.117076308768647	0.303394689634593	5.62433007473717	6.16729687497274	1.45696558534942
Endogenous_IRAK1_NM_001569.3	3.96588283513309	0.11725585581541	0.303394689634593	8.36332821536672	7.88307518819839	-1.39498830501599
Endogenous_BMI1_NM_005180.5	3.88636669615303	0.11997876349106	0.309161989485096	7.12309282197769	7.73175565017892	1.52484524051358
Endogenous_RELA_NM_021975.2	3.86871817904591	0.120596261902939	0.309161989485096	5.64055742756419	4.69521578763133	-1.92564483792286
Endogenous_IRF3_NM_001571.5	3.86668204123361	0.12066781732454	0.309161989485096	5.13127996308577	5.31301828842743	1.13424973713569
Endogenous_CD1A_NM_001763.2	3.80868346343694	0.12273372868431	0.312618294999357	4.00159919950381	4.67215459924933	1.59168560678228
Endogenous_BLK_NM_001715.2	3.80645104835797	0.122814330178319	0.312618294999357	3.39447336986232	4.29713101069664	1.86950669902907
Endogenous_TBX21_NM_013351.1	3.78636030076702	0.123543379672107	0.3132738425868	4.99964003110369	5.76573340177175	1.70065838252305
Endogenous_MERTK_NM_006343.2	3.77739015642311	0.123871034696311	0.3132738425868	4.60510121923187	5.45471534307502	1.80201887662487
Endogenous_AKT3_NM_181690.1	3.7340396132247	0.125473484993009	0.316306148664049	8.44268113411274	9.45844491247788	2.02197306408707
Endogenous_CTSG_NM_001911.2	3.69652679587562	0.126885998577616	0.317816949607943	1.46336258479874	2.64017979258315	2.26077467163549
Endogenous_CD48_NM_001778.2	3.67007286705745	0.127896849548452	0.317816949607943	6.08947536809714	5.05361790236106	-2.05033189867216
Endogenous_IFNA1_NM_024013.1	3.66854943041911	0.127955439412451	0.317816949607943	2.1300292514654	2.88583499063855	1.68857439072725
Endogenous_RUNX1_NM_001754.4	3.65230062247713	0.128582928580379	0.317816949607943	4.28031844217003	4.9463085373986	1.58665679320918
Endogenous_MAVS_NM_020746.3	3.64510367994498	0.128862370128144	0.317816949607943	7.07810104104228	6.49727898675144	-1.4957012633519
Endogenous_CD160_NM_007053.2	3.6439128707152	0.128908696691872	0.317816949607943	1.79669591813207	3.00454959404698	2.30993727385428
Endogenous_TNFRSF1B_NM_001066.2	3.64370603110152	0.128916746073253	0.317816949607943	6.01431090913273	5.45878658094479	-1.46970267997897
Endogenous_BTLA_NM_181780.2	3.63347600063533	0.129315825159354	0.317816949607943	5.62103899214474	4.39983844248409	-2.33140646356354
Endogenous_HRAS_NM_005343.2	3.61733978551229	0.129949181595382	0.318375494908685	6.91918527699883	7.50968431863358	1.50576751632718
Endogenous_SLC11A1_NM_000578.2	3.59221868684514	0.130944741595977	0.319129723105688	3.84830195448277	4.63857412048389	1.72940068517888
Endogenous_MST1R_NM_002447.1	3.58905037224856	0.131071136275551	0.319129723105688	6.12704570929394	5.32887618940241	-1.73889343204072
Endogenous_CDK1_NM_001786.4	3.55534536400267	0.132427447296721	0.320785928181856	8.70466370980903	8.08036297591611	-1.54146350568974
Endogenous_CXCR4_NM_003467.2	3.55184122582457	0.132569694809849	0.320785928181856	6.7513681938073	5.17467245533449	-2.9828589080057
Endogenous_DEFB1_NM_005218.3	3.538026020004	0.133132809754089	0.320835981834542	2.26080172572499	3.85402846894566	3.01723432403976
Endogenous_NUP107_NM_020401.2	3.53128684949149	0.133408839385282	0.320835981834542	8.35815894467908	7.90874988907447	-1.36548082561815
Endogenous_CD1B_NM_001764.2	3.49440236262377	0.134935323018549	0.322466727465724	2.2939802835753	0.897240229084524	-2.63305937542835
Endogenous_EWSR1_NM_013986.3	3.49221666530175	0.135026622556728	0.322466727465724	8.50317930164015	8.07922530026802	-1.34159944888604
Endogenous_KIR_Inhibiting_Subgroup_2_NM_014511.3	3.48051866896203	0.13551688545772	0.322466727465724	1.99168341837246	3.09222772932491	2.14435581133359
Endogenous_CD4_NM_000616.4	3.47540245644449	0.135732168448583	0.322466727465724	6.07661094844011	5.34218420512386	-1.6637362503781
Endogenous_ISG15_NM_005101.3	3.45503009644541	0.136594657922586	0.323535383115734	8.87719028156606	7.34392211830248	-2.8944077244391
Endogenous_IL23A_NM_016584.2	3.40665840236957	0.138676703370073	0.326114495442277	4.41229466761373	5.31686037288777	1.87198088732673
Endogenous_HLA-DMA_NM_006120.3	3.40477176555741	0.138758898846191	0.326114495442277	5.55617907087223	5.05123721261305	-1.41906616556935
Housekeeping_EDC3_NM_001142443.1	3.38849922701898	0.139470977708515	0.326114495442277	7.54932789832723	7.93500633755895	1.30647402282832
Endogenous_CCL21_NM_002989.2	3.38239855356046	0.139739394000089	0.326114495442277	2.57664591909361	3.59482594272447	2.02536232946206
Endogenous_SPINK5_NM_006846.3	3.36774785649967	0.140387257283649	0.326114495442277	3.65077672620576	4.84469034355579	2.2877249627378
Endogenous_CASP10_NM_032977.3	3.35639573739536	0.140892447974018	0.326114495442277	0.935041751225019	2.33788292738031	2.64421809678581
Endogenous_IL12RB1_NM_005535.1	3.34730734622812	0.141298923630718	0.326114495442277	4.53802980953144	5.24477352298883	1.63211613042912
Endogenous_IRF7_NM_001572.3	3.3451790090996	0.141394374457399	0.326114495442277	5.64854517534776	4.70037054113042	-1.92942990715095
Endogenous_CXCL2_NM_002089.3	3.34444748254953	0.141427204656089	0.326114495442277	8.46042170790462	7.953281850376	-1.42122981315311
Housekeeping_CNOT10_NM_001256741.1	3.29762774551077	0.143553164101133	0.330045984326358	7.61662385017127	8.21226241610891	1.51114129919159
Housekeeping_ZNF346_NM_012279.2	3.25847935853502	0.145368923925254	0.331085630429936	4.59413505905832	5.42407160534362	1.7776071765378
Endogenous_CD14_NM_000591.2	3.25584607938031	0.145492331355926	0.331085630429936	4.29697654465105	2.88966687025116	-2.65242080145546
Endogenous_CTSL_NM_001912.4	3.25268856049382	0.145640520627801	0.331085630429936	9.69784367756508	8.86655291946764	-1.77927654305577
Endogenous_TRAF2_NM_021138.3	3.24004643994842	0.146236186115786	0.331085630429936	6.97612759957773	6.65770247618453	-1.24696858821817
Housekeeping_COG7_NM_153603.3	3.23750782846637	0.146356253204229	0.331085630429936	5.86419170494654	5.37977351517784	-1.39902155423277
Endogenous_SPACA3_NM_173847.3	3.22530114084972	0.146935718875636	0.331085630429936	2.48299381448326	3.42681177427861	1.92361217137248
Endogenous_CX3CR1_NM_001337.3	3.21481633100798	0.147436281907771	0.331085630429936	4.78183183247288	5.42685080665126	1.56375985253241
Housekeeping_PPIA_NM_021130.2	3.19797499598802	0.14824585439703	0.331085630429936	7.24507480379671	7.05522536351333	-1.14064467192971
Endogenous_NFATC3_NM_004555.2	3.19641328975923	0.148321274662203	0.331085630429936	7.51384060567593	8.09978570979702	1.50102198115485
Endogenous_MAPK11_NM_002751.5	3.18505660481417	0.148871518361787	0.331085630429936	2.52000425194618	3.28721522956529	1.70197633535253
Housekeeping_SAP130_NM_024545.3	3.17744346845948	0.149242153168375	0.331085630429936	6.88910385915766	6.66554745227842	-1.16760832866837
Endogenous_MAGEB2_NM_002364.4	3.17586439839012	0.149319206726811	0.331085630429936	3.52992003307752	4.11783292834185	1.50307072532367
Endogenous_TNFSF11_NM_003701.2	3.17226047400306	0.149495297413517	0.331085630429936	4.60123856114013	5.16447634872334	1.47758158115884
Endogenous_MASP2_NM_139208.1	3.13000577642579	0.151584099362329	0.334766010986101	3.98027817992648	4.73085418893683	1.68246443553057
Endogenous_RPS6_NM_001010.2	3.10434752475362	0.152874612874459	0.336667686779707	12.7952698235314	12.2760140082332	-1.43321576229791
Endogenous_CD7_NM_006137.6	3.07858286812194	0.154187682899291	0.338608244798442	4.93079642191587	5.57389934461438	1.56168439270848
Housekeeping_SF3A3_NM_006802.2	3.05510849948398	0.155399309716922	0.340315806754376	7.26916555473387	6.90869660098677	-1.28384314805383
Housekeeping_TMUB2_NM_024107.2	3.03140821036252	0.156637636403486	0.342072164179201	5.70244525340795	5.1275305655153	-1.48958937536851
Endogenous_IRF1_NM_002198.1	3.01001224361835	0.157768757583328	0.34358529429258	8.02338454121654	7.08921957454632	-1.9107843511694
Endogenous_TLR6_NM_006068.2	2.99908770167163	0.158351189267914	0.343898427662173	5.42984636381487	5.10428560017607	-1.25315143357772
Endogenous_KIR_Activating_Subgroup_1_NM_001083539.1	2.98254397878519	0.159239575658802	0.344552329585705	2.60170841789168	3.37126181780879	1.70474198262093
Endogenous_TAB1_NM_153497.2	2.97714365861288	0.159531244438279	0.344552329585705	4.75808609116822	4.24263143326902	-1.42944455084062
Endogenous_NT5E_NM_002526.2	2.95730032784	0.160610127637096	0.345687999044842	6.53832918880009	6.0981785066269	-1.35674602528257
Endogenous_PAX5_NM_016734.1	2.95129397068842	0.160938928126744	0.345687999044842	4.27882728331026	4.8605349525188	1.49661969861512
Endogenous_IRGM_NM_001145805.1	2.9146807183607	0.162966017770107	0.348069532684785	2.26080172572499	3.20945287541871	1.9300672941519
Endogenous_IL12A_NM_000882.2	2.90884896898184	0.163292552822168	0.348069532684785	4.42475275783488	5.35486191578872	1.90542015953997
Negative_NEG_G(0)_ERCC_00144.1	2.90729782703864	0.163379576566328	0.348069532684785	3.23733861642786	4.35268096716646	2.16646413080377
Endogenous_LAMP2_NM_001122606.1	2.88719244180358	0.164514103431509	0.348931957623193	7.69056645335158	7.07135233605563	-1.53603822359156
Housekeeping_NOL7_NM_016167.3	2.87913185208933	0.164972397249229	0.348931957623193	7.94314262687125	7.29942574233076	-1.56234913379895
Endogenous_SYK_NM_003177.3	2.87655042241128	0.165119587089546	0.348931957623193	5.78828694076185	6.57701915311407	1.72755568262589
Endogenous_LYN_NM_002350.1	2.85051907848325	0.166615347292648	0.351146323326441	6.97452192747847	7.6109231494289	1.55444677822484
Endogenous_ITCH_NM_001257138.1	2.84022911408804	0.167212428283449	0.351459902879958	7.86646835482911	7.34853038681771	-1.43190717173811
Housekeeping_HPRT1_NM_000194.1	2.81334426385541	0.168788249320209	0.353172491839733	10.151585976467	10.6861156921711	1.44846991082276
Housekeeping_G6PD_NM_000402.2	2.81097600354346	0.168928168928444	0.353172491839733	11.5464993570634	11.0381489248944	-1.42242287666709
Endogenous_IFNB1_NM_002176.2	2.79595151562524	0.169820056187099	0.354092883113525	2.58058773089254	2.09222772932491	-1.40284926565935
Endogenous_BAGE_NM_001187.1	2.78153786514496	0.170682595178836	0.3544440839348	3.65331445424239	4.42367887494453	1.70570058428541
Endogenous_CTAGE1_NM_172241.2	2.7780443142835	0.170892683325707	0.3544440839348	3.98262351014219	4.77664343796238	1.73389907705999
Endogenous_MX1_NM_002462.2	2.74669621841233	0.172796002537224	0.355491595175701	7.06754286550787	5.99295195778009	-2.10612477205505
Endogenous_LCK_NM_005356.2	2.74007495359344	0.173202243893454	0.355491595175701	6.04146975786093	5.24251692002953	-1.73983782862499
Endogenous_CCR4_NM_005508.4	2.73105641750232	0.173757967904492	0.355491595175701	3.35417103212257	2.5328704276207	-1.76699824195089
Endogenous_CARD9_NM_052813.4	2.72940028802406	0.173860321138416	0.355491595175701	1.85333758527951	2.72785792786108	1.83339842924842
Endogenous_PRAME_NM_006115.3	2.71644912599959	0.174663991323426	0.355491595175701	7.08851838397672	6.48345344142605	-1.52104722125413
Endogenous_TFRC_NM_003234.1	2.71356495030021	0.174843754760925	0.355491595175701	9.65843297194087	9.21528010081175	-1.35957229753539
Endogenous_HSD11B1_NM_181755.1	2.70460317178205	0.175404165900676	0.355491595175701	5.41011371899148	6.31510938206326	1.87253886576607
Endogenous_CCL25_NM_005624.2	2.70448661871825	0.175411472824583	0.355491595175701	3.08818562410412	3.78981344296486	1.62633878526743
Endogenous_SLAMF6_NM_001184714.1	2.70341571765617	0.175478631802291	0.355491595175701	2.85333758527951	1.95388189623196	-1.86536207231036
Endogenous_IL27_NM_145659.3	2.6711002197366	0.177524254411439	0.358708802728269	2.06581422548461	2.55633353691783	1.40495050966859
Endogenous_COL3A1_NM_000090.3	2.64354384482361	0.179298192412868	0.361361909644444	4.60974201130932	5.39942540600163	1.7286950518097
Housekeeping_TRIM39_NM_021253.3	2.63086482852324	0.180123723157301	0.362094869116214	4.70270703155702	5.31553389144521	1.52925273883165
Endogenous_CD5_NM_014207.2	2.61999873552791	0.180835952387285	0.362596896858392	5.40146772606134	4.76635033366773	-1.55306411800894
Endogenous_MIF_NM_002415.1	2.60566493858398	0.181782232597166	0.363564465194331	9.68173438160597	9.25866131282348	-1.34078049693443
Endogenous_LTK_NM_001135685.1	2.58974031820266	0.182842647631338	0.363865840240695	3.34464798139031	3.83033410292516	1.40025164343403
Endogenous_MS4A2_NM_000139.3	2.58946375509716	0.182861149304635	0.363865840240695	4.17082812858531	4.85402846894566	1.60569773773868
Endogenous_CYFIP2_NM_001037332.2	2.57071432632274	0.184122324593876	0.365447854383794	6.85233532227679	7.23286851761299	1.3018228979529
Endogenous_XCL2_NM_003175.3	2.55064682209213	0.185487310199888	0.365775242313331	4.47081852247489	3.5328704276207	-1.91580150867988
Endogenous_PLAUR_NM_001005376.1	2.5492383495494	0.185583708797095	0.365775242313331	5.20333750775301	4.48828663132442	-1.64154110530612
Endogenous_ELK1_NM_005229.3	2.54773158661077	0.185686921480492	0.365775242313331	5.53194760955785	5.11827799856979	-1.33206973525083
Endogenous_CD80_NM_005191.3	2.51749275769835	0.187777432721873	0.368108556101052	3.94983979101117	3.30684645924982	-1.56156576753054
Endogenous_TNFSF13B_NM_006573.4	2.51070880809057	0.188251496454473	0.368108556101052	4.98964404865147	3.60700123473285	-2.60745583009691
Endogenous_CCL11_NM_002986.2	2.50539524885442	0.18862412078256	0.368108556101052	3.08061226527076	3.61297520406527	1.4462960934947
Endogenous_C7_NM_000587.2	2.50361048934566	0.188749540245692	0.368108556101052	1.46336258479874	2.39452459452775	1.9068112069442
Endogenous_TLR8_NM_016610.2	2.47649896386769	0.190670933611424	0.37093303213736	2.64480275687334	3.37126181780879	1.65457313299821
Endogenous_TNFRSF9_NM_001561.4	2.44281648125975	0.193101090520181	0.374730829128272	3.93504175122502	3.59833616522186	-1.26286951894637
Endogenous_IL19_NM_013371.3	2.43039676654363	0.194009452866341	0.375563977894349	2.1300292514654	3.39452459452775	2.40243157780445
Endogenous_CCL1_NM_002981.1	2.42341927226355	0.1945227269139	0.375630093350979	2.34464798139031	3.00454959404698	1.57997487064911
Endogenous_FUT5_NM_002034.2	2.41243287829008	0.195335237869548	0.376272300957557	1.79669591813207	2.42556106265824	1.54634812374104
Endogenous_CD200_NM_005944.5	2.39804910580742	0.19640709760769	0.37681050902478	2.99913935604861	4.0105235633794	2.01584429332853
Endogenous_PDCD1LG2_NM_025239.3	2.38823376779131	0.197143842999421	0.37681050902478	4.5912340185335	3.10702576911106	-2.79763596809022
Endogenous_IL1RN_NM_000577.3	2.38217745576843	0.197600604718806	0.37681050902478	2.37568444952081	3.19953709428736	1.77012672119198
Endogenous_CFD_NM_001928.2	2.37733712063494	0.197966856858691	0.37681050902478	6.96497580915334	6.59866393873015	-1.28905325772379
Endogenous_MNX1_NM_005515.3	2.37666540839482	0.198017767497716	0.37681050902478	2.23733861642786	2.69467937001078	1.37300868715683
Endogenous_HLA-DRB3_NM_022555.3	2.35097713737332	0.199980314354103	0.37962364758745	8.01774256937536	7.05809613178054	-1.94483321461552
Endogenous_C6_NM_000065.2	2.33173715636937	0.201470361536523	0.381528414117474	4.24811237878048	5.12314677629819	1.83405181434623
Endogenous_TAL1_NM_003189.2	2.31452298826426	0.202818402422318	0.383155728913488	2.09899278333491	3.4617358815843	2.57173697501957
Endogenous_HLA-DRA_NM_019111.3	2.30578443600358	0.203508167469623	0.383534623308135	9.57830390900802	8.741373853659	-1.78624510198259
Endogenous_ITGA4_NM_000885.4	2.29957750752694	0.204000352229107	0.383540230569832	4.91122996404732	4.08655892088968	-1.77113114679189
Endogenous_RAG1_NM_000448.2	2.28707633928774	0.204997362533223	0.384048408114551	3.2939802835753	4.1455181749177	1.80442338873358
Endogenous_THBS1_NM_003246.2	2.28085098637642	0.20549672608818	0.384048408114551	8.0694375321439	8.54618347109516	1.39160130689646
Endogenous_C1QA_NM_015991.2	2.26977203985362	0.206390180217379	0.384048408114551	2.9841100595391	2.48220272980568	-1.41608447433319
Endogenous_CD209_NM_021155.2	2.26863275643798	0.206482404585801	0.384048408114551	2.82230111714901	1.42556106265824	-2.63305937542835
Housekeeping_TLK2_NM_006852.2	2.26570215984275	0.206719933959618	0.384048408114551	7.41553921362257	7.60516324520371	1.14046646992356
Endogenous_FOXJ1_NM_001454.3	2.25167164196125	0.207863130273843	0.385259324195491	4.71721299561356	5.66989950322023	1.9354734367406
Endogenous_CD74_NM_001025159.1	2.22906586284602	0.209726162862427	0.387795546424865	9.27817344453249	8.27335835095271	-2.00668628884481
Endogenous_NCAM1_NM_000615.5	2.21885874103515	0.210576036780895	0.388450853732287	2.72381582264029	3.62054856289863	1.86184470035429
Endogenous_ABL1_NM_005157.3	2.1793206578211	0.213920077829332	0.393693288775109	6.9032057632485	6.52903948726176	-1.29609033607288
Endogenous_TANK_NM_004180.2	2.16613253976245	0.215054228455641	0.39483221928216	8.5658383012422	8.37620781584272	-1.14047157175013
Endogenous_TNFRSF8_NM_152942.2	2.1604464685548	0.215546160526485	0.39483221928216	4.15563445048235	3.27366790139951	-1.84288564200194
Endogenous_TNFSF14_NM_003807.3	2.14428091424437	0.216954514322544	0.395640429051954	3.95346922972542	2.72785792786108	-2.33854518064432
Endogenous_IL12B_NM_002187.2	2.13319834245938	0.217928485513465	0.395640429051954	2.73248089215127	3.16635853643706	1.3508595125818
Endogenous_PNMA1_NM_006029.4	2.13233894965812	0.218004301298754	0.395640429051954	6.53935362267159	6.19751344507919	-1.26737211420268
Endogenous_NOD2_NM_022162.1	2.11908172778971	0.219179178472613	0.395640429051954	3.09899278333491	1.56390689575119	-2.8980568332281
Endogenous_RORA_NM_134261.2	2.11355232124119	0.219672176026986	0.395640429051954	4.07327016316075	3.55633353691783	-1.43091366240989
Endogenous_KLRC2_NM_002260.3	2.11318869254674	0.219704658551839	0.395640429051954	5.15563445048235	4.4686554016399	-1.6099088955959
Housekeeping_USP39_NM_001256725.1	2.10976349615391	0.220011001912892	0.395640429051954	6.43790953769175	5.83290778194652	-1.52098060425785
Endogenous_IFNAR1_NM_000629.2	2.10961247789948	0.220024524319709	0.395640429051954	5.42926380971945	5.77255259559734	1.26864532006208
Endogenous_TNFRSF17_NM_001192.2	2.09421828716797	0.221409900175278	0.396778950820761	3.48896778381568	2.88583499063855	-1.51901150112217
Endogenous_ICAM4_NM_001039132.1	2.09134652887048	0.221669873035068	0.396778950820761	3.14482729125155	3.60700123473285	1.37761613338986
Endogenous_IL26_NM_018402.1	2.06479183598844	0.224096964788079	0.400209613653425	5.12805865519423	5.5844764639714	1.37213060416224
Endogenous_IKBKB_NM_001556.1	2.05266793692033	0.225219168068777	0.401299608558911	4.76415428962741	4.0769598327872	-1.61014928814772
Endogenous_CCL28_NM_148672.2	2.04351190385367	0.226072601065226	0.401906846338179	1.46336258479874	2.09222772932491	1.54634812374103
Endogenous_SERPING1_NM_000062.2	2.03118357957797	0.2272298824095	0.402046333266399	5.11086741991182	4.00717234182476	-2.14904408485242
Endogenous_KIT_NM_000222.2	2.0277594824761	0.22755298307095	0.402046333266399	5.10890856446626	5.95003123116077	1.79144365312595
Endogenous_C5_NM_001735.2	2.01749234335768	0.228526199405635	0.402046333266399	6.1058253585743	5.47883399269507	-1.54434102371276
Endogenous_CSF2_NM_000758.2	2.01474799492857	0.228787458320363	0.402046333266399	3.89643192426116	3.04764393302863	-1.80098727926161
Endogenous_IFNA8_NM_002170.3	2.01378166359606	0.228879565326061	0.402046333266399	0.935041751225019	1.86620376095403	1.9068112069442
Endogenous_SPA17_NM_017425.3	2.0101322445766	0.229227947665919	0.402046333266399	7.73492431858777	8.32110882569024	1.50127108366393
Endogenous_REPS1_NM_001128617.2	1.97971065487172	0.232165274296014	0.406289230018024	6.76972212771693	7.13028643750983	1.28392800746518
Endogenous_IL1B_NM_000576.2	1.95093958685527	0.234998913268324	0.40906335187166	3.73462298187108	3.06119126119442	-1.59486213774686
Endogenous_CAMP_NM_004345.3	1.94809322911161	0.23528225021684	0.40906335187166	1.81632714781659	2.83302520310372	2.02328290055705
Endogenous_CD28_NM_001243078.1	1.94775675458055	0.23531578022209	0.40906335187166	3.69914896215903	2.72785792786108	-1.96059430070346
Endogenous_CD6_NM_006725.3	1.93815545834302	0.236275787267028	0.409823489418916	3.70901778285414	2.97351312591648	-1.66497978005082
Endogenous_NOS2A_NM_153292.1	1.9275655868099	0.237341923462028	0.41076394700713	1.1300292514654	2.28721522956529	2.23021991701117
Endogenous_PPBP_NM_002704.2	1.91575227196285	0.238540340830292	0.411928694297245	3.2189580983637	4.15769346692608	1.91684724025597
Endogenous_TARP_NM_001003799.1	1.90853997693992	0.239276771604701	0.412104782983284	4.77575921315913	5.34316064880342	1.48185207190344
Endogenous_IL22RA2_NM_181310.1	1.90352632032497	0.23979085220549	0.412104782983284	4.74935624984126	5.25950679095901	1.42419879893136
Endogenous_CD274_NM_014143.3	1.89936150978556	0.240219242121633	0.412104782983284	3.70144442402078	3.11185895900943	-1.50481430133662
Endogenous_MAGEA1_NM_004988.4	1.88751678573884	0.241444310267677	0.41245352124895	3.34863886194567	3.72383365042756	1.29701466197099
Endogenous_TBK1_NM_013254.2	1.88722416566896	0.241474701853658	0.41245352124895	6.57933632042153	6.18245595109361	-1.31665773808312
Endogenous_CCL23_NM_145898.1	1.85606918460216	0.244745917937456	0.41713217318036	2.23733861642786	3.09222772932491	1.80861973730839
Endogenous_CCL8_NM_005623.2	1.84380632308017	0.24605304654758	0.418450300419311	4.65881948317006	5.45980813915574	1.7422946844429
Endogenous_SPO11_NM_198265.1	1.81903487731159	0.248727965180038	0.42068084653149	2.58058773089254	3.39452459452775	1.75800218505395
Endogenous_CTSW_NM_001335.3	1.81787709690733	0.248854129536698	0.42068084653149	4.22207071989015	3.42556106265824	-1.73689393496636
Endogenous_STAT6_NM_003153.3	1.81677447871424	0.248974378559453	0.42068084653149	7.97239981617926	8.28384358453696	1.24094895092358
Endogenous_SERPINB2_NM_002575.1	1.8099835701226	0.249717045074138	0.42102830825403	2.90997925242695	3.48220272980568	1.48681327800745
Endogenous_CFP_NM_002621.2	1.78051594654603	0.252981382570056	0.425616746641468	4.62903597433358	5.2514804848062	1.53948147855117
Positive_POS_E(0.5)_ERCC_00035.1	1.77426430202855	0.253682765881948	0.425882844649779	5.89696834188172	6.34302127817587	1.36230802040534
Endogenous_LRP1_NM_002332.2	1.76198771509323	0.255069258224166	0.427295509503732	5.16116843959473	4.72383365042756	-1.35410047266949
Endogenous_KLRF1_NM_016523.1	1.75276991642068	0.256118353463959	0.428106150400175	1.73248089215127	2.5328704276207	1.74157129679128
Endogenous_CD8B_NM_004931.3	1.74816317475506	0.256645268734799	0.428106150400175	2.83979025711373	3.67121626071365	1.77944334922272
Endogenous_ADA_NM_000022.2	1.74240349938023	0.257306522426211	0.428297905694586	6.75385329586172	6.53570331232424	-1.16324096656778
Endogenous_CD70_NM_001252.2	1.72360195335724	0.259484356179458	0.431007913654015	3.62396239535399	2.88966687025116	-1.66358493456682
Endogenous_IL3_NM_000588.3	1.69210834921353	0.263199792081961	0.436255046495258	3.74727893193742	4.59482594272447	1.79943876834339
Endogenous_TTK_NM_003318.3	1.66096617630346	0.266959281602774	0.441344647826251	7.04037609906175	6.65212773124799	-1.30880336969416
Endogenous_HAMP_NM_021175.2	1.65380945645409	0.267835563961454	0.441344647826251	2.23733861642786	3.20945287541871	1.96171336618349
Endogenous_CCRL2_NM_003965.4	1.65280235347932	0.267959250465938	0.441344647826251	4.72681208371604	5.35131283438888	1.5416772306502
Endogenous_IL17RB_NM_018725.3	1.62632838066043	0.271244227717918	0.444814094982081	4.34344423020618	3.7073910796397	-1.55407179032918
Endogenous_EPCAM_NM_002354.1	1.62221804618098	0.271760124834426	0.444814094982081	6.07852049012859	6.26119319331015	1.13498458480957
Endogenous_HAVCR2_NM_032782.3	1.62215702888283	0.271767795276042	0.444814094982081	4.6740580557438	5.37340390752861	1.62376837510564
Endogenous_FUT7_NM_004479.3	1.60488352837002	0.273953495992341	0.44745737678749	3.23733861642786	2.7785256256761	-1.37441052615209
Endogenous_SSX1_NM_005635.2	1.59732516819462	0.274918914745703	0.447790935318335	2.23733861642786	2.5328704276207	1.22733731916779
Endogenous_TLR4_NM_138554.2	1.59435320661532	0.275300039315609	0.447790935318335	3.31146942354	2.75889439599158	-1.46670123660822
Endogenous_BCL2_NM_000657.2	1.57295461871695	0.278069831199484	0.451359726004959	5.54088619325107	6.22237362584509	1.60379242863651
Endogenous_GZMK_NM_002104.2	1.56785501127717	0.278736631365659	0.451507270641894	3.65331445424239	2.97351312591648	-1.60191914176965
Endogenous_CCL3L1_NM_021006.4	1.56108628065826	0.279625721628805	0.452013537643264	4.0427266713389	2.62054856289863	-2.67989803221899
Endogenous_TFEB_NM_007162.2	1.54802078169343	0.281355076982793	0.453873210605988	2.9641960316418	3.68601430049979	1.64925933282661
Endogenous_CD40LG_NM_000074.2	1.52982617379033	0.283792648596524	0.45686537268927	4.95346922972542	5.37822139436743	1.34234188691952
Endogenous_MFGE8_NM_001114614.1	1.52373194718629	0.284616847621432	0.457253296178694	6.95339154074049	6.56498070222059	-1.30895077034057
Endogenous_ZAP70_NM_001079.3	1.51109561761447	0.286338374961342	0.457561705451519	5.59982623017797	5.09968366700106	-1.41435331799324
Endogenous_TNFAIP3_NM_006290.2	1.509493539251	0.286557856082693	0.457561705451519	7.06545628103417	6.6313309356058	-1.35109146608686
Endogenous_TNFSF8_NM_001244.3	1.50782345460085	0.28678694795481	0.457561705451519	3.65960079665949	4.04764393302863	1.30861719833147
Endogenous_TRAF6_NM_145803.1	1.50522987760022	0.2871433151558	0.457561705451519	5.04497386396525	4.621799274519	-1.34087484931761
Endogenous_ENTPD1_NM_001098175.1	1.49543839483116	0.288495277631296	0.458783565239221	3.63262746486497	3.14886939647235	-1.39838156258161
Endogenous_MAP3K1_NM_005921.1	1.48431488441153	0.290043893065125	0.460312575228862	6.8201045140289	6.69963100042078	-1.08709160333921
Endogenous_PECAM1_NM_000442.3	1.47517196596254	0.29132703218944	0.461414935831356	5.64877811230894	5.25097436476619	-1.31750071750023
Endogenous_CCL15_NM_032965.3	1.4683730282637	0.292287278571208	0.462002472580297	2.29398028357529	3.00454959404698	1.63644975889038
Endogenous_CCL20_NM_004591.1	1.43373311006704	0.297261629520151	0.468919753609253	7.61150677786583	7.36995178762475	-1.182266265382
Housekeeping_DNAJC14_NM_032364.5	1.40944828395643	0.30083289995509	0.47192823358783	5.22477783474196	4.96379767736331	-1.19829254008179
Negative_NEG_A(0)_ERCC_00096.1	1.40889291324937	0.300915400294883	0.47192823358783	2.96064695024196	3.44519229234277	1.39914486282372
Endogenous_HMGB1_NM_002128.4	1.40540647607968	0.301434167098763	0.47192823358783	5.92558620467794	5.63615551514963	-1.22215789952276
Endogenous_PRKCE_NM_005400.2	1.39994369205949	0.30224998861694	0.47192823358783	3.76565945000157	4.32570763537194	1.47431845804717
Endogenous_CLEC5A_NM_013252.2	1.39433228478353	0.303091820094624	0.47192823358783	2.39914755881794	2.72785792786108	1.25589022722847
Endogenous_CD86_NM_175862.3	1.39108317322268	0.303581034079381	0.47192823358783	3.34863886194567	2.42556106265824	-1.89615618029487
Endogenous_MPPED1_NM_001044370.1	1.38823440027512	0.304011047456006	0.47192823358783	2.34464798139031	2.72785792786108	1.30424051949126
Housekeeping_GPATCH3_NM_022078.2	1.38588411290515	0.30436657677917	0.47192823358783	4.89975995378537	5.18232617148225	1.21635657565641
Endogenous_LY96_NM_015364.2	1.38443364266905	0.304586334432962	0.47192823358783	5.08275435499057	4.66450088310156	-1.33630883830994
Endogenous_GTF3C1_NM_001520.3	1.37486885429687	0.306042089657116	0.473248517339604	6.03852017582853	5.7162602915942	-1.25028750662195
Endogenous_CSF3_NM_000759.3	1.34941113126975	0.309973577025294	0.47838441808628	2.23733861642786	2.83302520310373	1.51119159903072
Endogenous_MARCO_NM_006770.3	1.33387180245416	0.31241483184968	0.481204770471806	4.20227787086384	4.64970284331541	1.36360422291934
Endogenous_CXCL6_NM_002993.3	1.32930193731445	0.313138866019678	0.481374256783191	1.46336258479874	2.09222772932491	1.54634812374104
Endogenous_IL11RA_NM_147162.1	1.3222876806512	0.314255638329096	0.482145636888477	2.92746839239166	2.09222772932491	-1.78415463764171
Endogenous_CXCL11_NM_005409.4	1.31145046888459	0.315994199304015	0.483866117684273	5.83672795016493	4.78449959500852	-2.07373041385424
Endogenous_CD180_NM_005582.2	1.29060211277166	0.319384349319266	0.488103956854395	4.53206212279734	4.0105235633794	-1.43548530261498
Endogenous_UBC_NM_021009.3	1.27148858739074	0.322546245364993	0.491977152463336	13.7223885910256	13.6014033413178	-1.08747727229616
Endogenous_ATG16L1_NM_198890.2	1.25428973979547	0.325436550121356	0.495421854942025	6.56728460167331	6.2575127382873	-1.23951167766923
Endogenous_LTF_NM_002343.2	1.22326723040104	0.330761395838418	0.502168763804698	2.29398028357529	3.06119126119441	1.70197633535253
Endogenous_CD207_NM_015717.2	1.22103871873419	0.331149554702843	0.502168763804698	1.87082672524422	2.69467937001077	1.77012672119198
Negative_NEG_E(0)_ERCC_00098.1	1.21669561328393	0.331908242745854	0.502347610642374	3.22516332441948	3.75132103715821	1.44008873773266
Endogenous_PPARG_NM_015869.3	1.20659162046674	0.333684690014526	0.502447838102197	4.33370418390119	3.83516729282353	-1.41278006495063
Endogenous_IL1RAP_NM_002182.2	1.20594709593115	0.333798552845649	0.502447838102197	4.75636552279629	4.90929809993569	1.11182719620885
Endogenous_NOD1_NM_006092.1	1.20538958607397	0.333897096493935	0.502447838102197	4.14208712231657	3.83302520310373	-1.23890186923052
Endogenous_MAP3K7_NM_145333.1	1.19561234696963	0.335633319170149	0.503859500942283	7.30398593509194	6.94538496184545	-1.28218192236507
Endogenous_TLR7_NM_016562.3	1.18456363941997	0.337613793267026	0.503859500942283	2.37568444952081	2.81553606313901	1.35646480298129
Endogenous_HCK_NM_002110.2	1.18385017519968	0.337742361550391	0.503859500942283	5.02829363646539	4.4686554016399	-1.47389958103257
Endogenous_SIGIRR_NM_021805.2	1.1825403353519	0.337978614560524	0.503859500942283	3.62396239535399	3.27366790139951	-1.27482082694636
Endogenous_CCND3_NM_001760.2	1.18215265291663	0.33804859374444	0.503859500942283	7.90449031994181	7.62351370894432	-1.21501709386253
Positive_POS_C(8)_ERCC_00002.1	1.169472447176	0.340351073796279	0.506328732175109	10.6946719789817	11.1261070971702	1.34857440172268
Endogenous_BLNK_NM_013314.2	1.16389415189795	0.341372430348024	0.506886335971308	3.60916435556783	3.19953709428736	-1.32834257546115
Endogenous_MAPK14_NM_001315.1	1.1600978112506	0.34207050246567	0.506962710648555	7.24427648094966	7.12455359840426	-1.08652613908208
Endogenous_IL8_NM_000584.2	1.14706715991835	0.344485151417287	0.509236481784712	8.65639077097295	8.30020628061429	-1.28003609307816
Endogenous_MAGEA4_NM_001011548.1	1.14482377689789	0.344903790596533	0.509236481784712	1.37568444952081	2.14886939647235	1.70903855871763
Endogenous_TICAM1_NM_014261.1	1.12708650811253	0.348244525268852	0.513202458290939	4.89743275364834	4.59833616522186	-1.23037371550845
Negative_NEG_F(0)_ERCC_00126.1	1.1196958242467	0.349652866610436	0.514311158391335	4.04999197920601	4.43301700033439	1.30407335202987
Endogenous_PIK3CG_NM_002649.2	1.10183368460965	0.35309713463212	0.518404781931802	4.30389606470664	3.5328704276207	-1.7064825206164
Endogenous_CT45A1_NM_001017417.1	1.0896978397869	0.355470543234698	0.520913842796267	5.13979166045482	5.57756509535696	1.35451224417112
Positive_POS_D(2)_ERCC_00092.1	1.07325945814307	0.358729383581231	0.524033461604853	8.6935123806618	9.16192809671068	1.38358925615025
Positive_POS_A(128)_ERCC_00117.1	1.06900428435702	0.359581335907113	0.524033461604853	14.1595874726377	14.5884492238706	1.34617106390708
Endogenous_RRAD_NM_004165.1	1.06589202008327	0.360206668823793	0.524033461604853	4.2189580983637	3.82436013359274	-1.31457637670348
Endogenous_MAP2K1_NM_002755.2	1.06454315652948	0.36047827202513	0.524033461604853	8.09456234360853	8.40698483467888	1.24179109493545
Endogenous_IFIT1_NM_001548.3	1.06075030248186	0.361243884931812	0.524033461604853	7.08497559841757	6.26874525036295	-1.76079914286286
Endogenous_KLRG1_NM_005810.3	1.057668503662	0.361868033864268	0.524033461604853	3.52882832239991	4.18736180227899	1.57847726323919
Endogenous_IFIT2_NM_001547.4	1.05342685743528	0.362730132023904	0.524033461604853	5.16043424350255	4.42052543186151	-1.67007027546568
Endogenous_TFE3_NM_006521.3	1.0490042937961	0.363632783740541	0.524033461604853	5.05422575276438	5.43761893350941	1.30440617940915
Endogenous_AMICA1_NM_153206.2	1.04506020001179	0.364441057861749	0.524033461604853	6.52848665393298	6.01101033783044	-1.43144904517134
Endogenous_CLU_NM_001831.2	1.044270928494	0.36460317842513	0.524033461604853	2.57067194976119	2.95388189623196	1.30424051949126
Endogenous_DOCK9_NM_001130048.1	1.04257538017999	0.364951875046237	0.524033461604853	6.11713392759228	6.40898096584698	1.22420658901248
Endogenous_KIR3DL2_NM_006737.2	1.03611253371666	0.366286292083949	0.524988031067305	2.62731361690863	3.13532206830656	1.42208574123024
Endogenous_IL1A_NM_000575.3	1.03092705305065	0.367363084920892	0.525570544850328	2.43232611666824	1.86620376095403	-1.48053885794352
Endogenous_HLA-DRB4_NM_021983.4	1.02460590067198	0.368683144856711	0.526498334367325	4.84787992870144	5.70555808617154	1.81211957611743
Negative_NEG_D(0)_ERCC_00076.1	1.01011450628802	0.371740682293011	0.529899445304946	2.48299381448326	3.19953709428736	1.64324008463286
Endogenous_MAF_NM_005360.4	1.00309916242077	0.373236721462177	0.531066405855439	6.35762859655583	6.74712458861214	1.30993569566974
Endogenous_IL22_NM_020525.4	0.992435053294061	0.375531044161666	0.532822837335593	2.09899278333491	2.39452459452775	1.22733731916778
Endogenous_AXL_NM_021913.2	0.988185616474795	0.376452148041283	0.532822837335593	8.03782846488868	8.21291990246345	1.12903596049577
Endogenous_CRP_NM_000567.2	0.987919257019118	0.37651001515806	0.532822837335593	2.58058773089254	2.89724022908452	1.24543739105955
Endogenous_DDX58_NM_014314.3	0.97679782813573	0.378940109032347	0.535295577443891	7.10764514234106	6.64960461058154	-1.37367482556032
Endogenous_SLAMF1_NM_003037.2	0.966714911772164	0.381167093458983	0.537419293470083	3.87296881496403	3.11185895900943	-1.6947939173416
Endogenous_SH2B2_NM_020979.3	0.96380316324054	0.381814472529128	0.537419293470083	3.45067323785423	3.76014510761195	1.2392539607319
Endogenous_IL23R_NM_144701.2	0.942968781190578	0.386503529477526	0.542058942972022	2.80415185580822	3.34385689671273	1.45367528292985
Endogenous_FCGR2A_NM_021642.3	0.940361439362917	0.387097476782241	0.542058942972022	4.90830656083807	5.41774910379668	1.42350004921481
Endogenous_CX3CL1_NM_002996.3	0.939977999151134	0.38718495926573	0.542058942972022	4.44615166199363	4.12665699879558	-1.24789336926104
Housekeeping_SDHA_NM_004168.1	0.932214369937671	0.388963765631644	0.543578595820337	6.02276146628849	5.73991579871224	-1.2165922066187
Endogenous_C1QBP_NM_001212.3	0.920695966382285	0.391629576125479	0.546330227192839	11.1543381564805	10.9473426837841	-1.15428179527367
Endogenous_MRC1_NM_002438.2	0.893360221588757	0.398087311789942	0.55435249101832	4.02611268784313	3.27366790139951	-1.68464520743937
Endogenous_FOXP3_NM_014009.3	0.887274102767833	0.399550863256009	0.555404036866509	4.33890313558486	3.78981344296486	-1.46316218294277
Endogenous_CXCL12_NM_000609.5	0.853664007607838	0.4078090971748	0.565880233955829	8.86100491747758	9.18140962044997	1.2486807781153
Endogenous_IL21R_NM_021798.2	0.821946292504412	0.415887549857244	0.575665896239089	3.02397059812332	2.33788292738031	-1.60891451060197
Endogenous_ANXA1_NM_000700.1	0.820241988399824	0.416329799958627	0.575665896239089	12.8350622957861	12.5353125351934	-1.23093088649251
Endogenous_BATF_NM_006399.3	0.814043068756858	0.41794555712062	0.576882599969307	5.79518928556978	5.98480094320524	1.14045668822387
Endogenous_CCL16_NM_004590.2	0.805548230285421	0.420178280470008	0.578427011607404	2.64480275687334	2.97351312591648	1.25589022722848
Positive_POS_B(32)_ERCC_00112.1	0.804179522780979	0.420540046704363	0.578427011607404	12.6137487178348	12.9899810596426	1.29794778079404
Endogenous_BIRC5_NM_001168.2	0.797402430794283	0.422339683546022	0.579884959544801	7.63718328503158	7.44226584656903	-1.14465865300369
Endogenous_KLRC1_NM_002259.3	0.790784510673007	0.424110617954001	0.581298469363526	4.88288459609538	4.14551817491771	-1.66712978451968
Endogenous_CSF3R_NM_156038.2	0.783703657421828	0.426020472335867	0.581932645345742	3.22516332441949	3.60700123473285	1.30300074638715
Endogenous_S100A8_NM_002964.3	0.783565731470316	0.426057829628132	0.581932645345742	6.06907932546131	5.06410454438247	-2.00690841510216
Endogenous_CD24_NM_013230.2	0.776687104967881	0.427928528925788	0.583471246396205	9.56167053886933	9.96232029993925	1.32010232466257
Endogenous_SYT17_NM_016524.2	0.770805767309321	0.42953995768117	0.584651609066037	3.14482729125156	2.33788292738031	-1.74950206066813
Endogenous_IL6_NM_000600.1	0.767171366023847	0.430541314909262	0.584998944348114	4.17312359044706	3.66364290188028	-1.42353768779498
Endogenous_FPR2_NM_001462.3	0.757417981916096	0.433249875413745	0.587199564405994	3.33247268938194	2.81553606313901	-1.4309136624099
Endogenous_IFI27_NM_005532.3	0.753931060930389	0.434225822293914	0.587199564405994	9.2493453622763	8.46128518557985	-1.72675114069448
Endogenous_CCL24_NM_002991.2	0.753282328987533	0.434407841014638	0.587199564405994	3.13994503259675	3.85402846894566	1.64044069235574
Endogenous_AMBP_NM_001633.3	0.747755746298991	0.435964185540414	0.588289021452125	5.90207594617278	6.05831796804267	1.11438058003376
Endogenous_KLRD1_NM_002262.3	0.734216846888416	0.43982070877421	0.592473257180379	4.09899278333491	4.52529706878733	1.3437868200985
Endogenous_PBK_NM_018492.2	0.705605627844771	0.448182160967463	0.602701225040294	7.71702007428398	7.4134659167059	-1.23418114350286
Endogenous_CYLD_NM_015247.1	0.699549587216053	0.449990103902627	0.60409630386928	6.81329142542242	7.16192809671068	1.27335675243164
Endogenous_IL21_NM_021803.2	0.696019615691776	0.451050235102431	0.604235610830287	3.35730393145665	2.86620376095403	-1.40551628589264
Endogenous_NCF4_NM_000631.4	0.694078176818488	0.451635290748148	0.604235610830287	4.02785823729852	3.69753337451192	-1.25729645780412
Endogenous_ITGAL_NM_002209.2	0.685039870180319	0.454377853929101	0.606869229097812	6.35384402353691	6.02376737403495	-1.25708016064496
Endogenous_F12_NM_000505.3	0.674880658208611	0.457498175331751	0.609997567109002	5.74636727603034	5.46361977084316	-1.21650943130488
Endogenous_IL22RA1_NM_021258.2	0.660534971156405	0.461973875246954	0.613837351313004	5.61923110149307	5.86538121012948	1.18603789712476
Negative_NEG_B(0)_ERCC_00041.1	0.658708656452048	0.462549623806761	0.613837351313004	2.23733861642786	2.83302520310372	1.51119159903072
Endogenous_CD55_NM_000574.3	0.65814725316589	0.462726880900492	0.613837351313004	3.19549498906657	3.54278620875205	1.27216977860632
Endogenous_TLR3_NM_003265.2	0.65123415166995	0.464920249361766	0.615404003958077	5.56582215659114	5.20047543282305	-1.28819118407374
Endogenous_LCN2_NM_005564.3	0.64948681814725	0.465477773401964	0.615404003958077	7.47386145232131	7.75361771183772	1.21398976589019
Endogenous_IL17B_NM_014443.2	0.632204810365496	0.471061477901287	0.621737708206413	1.93504175122502	2.64017979258315	1.63030064936407
Endogenous_CD163_NM_004244.4	0.620317216186628	0.474977366613198	0.625852530125625	3.04009160531045	2.5328704276207	-1.421309925645
Endogenous_COLEC12_NM_130386.2	0.611688195184886	0.477859345046614	0.628235469738173	2.62731361690863	2.09222772932491	-1.44902841661405
Endogenous_ATF1_NM_005171.2	0.610114782291109	0.478388489073583	0.628235469738173	7.24623019106677	7.06893611347641	-1.13076103689293
Endogenous_IL1RL2_NM_003854.2	0.606600845396206	0.479574342252158	0.628739605895806	3.03477775735411	2.86620376095403	-1.12394699211617
Endogenous_CCL27_NM_006664.2	0.60270634381002	0.480895298168074	0.629418887752537	2.65835008503912	3.11185895900943	1.36936673719405
Endogenous_HLA-DOB_NM_002120.3	0.597307573373383	0.482738205663996	0.630777922067622	4.85516045442955	4.68819524912205	-1.12269434478114
Endogenous_TLR10_NM_030956.2	0.590756532593457	0.484992986010941	0.631665963112354	5.50250480455046	6.02266058793775	1.43411009603331
Endogenous_C1QB_NM_000491.3	0.589731108618328	0.485347782790136	0.631665963112354	4.92746839239165	5.37003346887284	1.35901848226506
Endogenous_ULBP2_NM_025217.2	0.588325584994217	0.485834918057078	0.631665963112354	4.09899278333491	3.96867993601811	-1.09453102374403
Endogenous_IL1R2_NM_173343.1	0.583530580835638	0.487504014559071	0.63278666790449	5.71436517444715	5.44781504012054	-1.20292786678655
Endogenous_MAGEA3_NM_005362.3	0.575274586590202	0.490404313634975	0.635499143619538	4.87035686849266	5.16204551786789	1.22407219465962
Endogenous_SSX4_NM_005636.3	0.571896768997434	0.49160071526428	0.635998285094382	2.17312359044706	1.75889439599158	-1.33258651028659
Housekeeping_GUSB_NM_000181.1	0.561074213280642	0.49547301857016	0.639951971266895	6.46808936299141	6.38605985759495	-1.05850604277729
Endogenous_APOE_NM_000041.2	0.550036027507233	0.499485107664681	0.644072901988668	3.36811109068744	3.87611954208538	1.42208574123024
Endogenous_MS4A1_NM_152866.2	0.541007886593974	0.502814920985174	0.645591472809638	5.96407861048459	5.15012010809272	-1.75802855325077
Endogenous_ICAM2_NM_000873.3	0.540239619518659	0.503100323080402	0.645591472809638	3.98833219681781	4.41287171571374	1.34214404728705
Endogenous_VEGFC_NM_005429.2	0.539482191995627	0.50338201543704	0.645591472809638	5.97020478692287	5.70947740979693	-1.19808260094184
Endogenous_ITGA2B_NM_000419.3	0.537939822257986	0.503956608876911	0.645591472809638	3.12245589263204	3.51448990955654	1.31224219523857
Endogenous_CR1_NM_000651.4	0.531521053337695	0.506362023162139	0.647372967957348	4.4397820543444	4.13618004952784	-1.23422207601949
Endogenous_C8B_NM_000066.2	0.529832250380605	0.506998727456392	0.647372967957348	2.79669591813207	3.18115657622321	1.30537169136746
Endogenous_MCAM_NM_006500.2	0.49811589737629	0.519263948123765	0.66195599240493	2.18667091861284	2.67121626071365	1.39914486282371
Endogenous_BTK_NM_000061.1	0.493446503393461	0.521120835817081	0.66324470013083	4.26825766340114	4.60914332445265	1.26653387222487
Endogenous_CD1C_NM_001765.2	0.472381803582299	0.529670303888384	0.672088575884503	4.93492433006781	4.48828663132442	-1.36286031179109
Endogenous_MAPK3_NM_001040056.1	0.470302093020467	0.530530152072295	0.672088575884503	6.99468138099335	6.89854003559747	-1.06891071064398
Endogenous_FCER1G_NM_004106.1	0.469032958461403	0.531056297435856	0.672088575884503	5.72396380362238	5.97219636842307	1.18775111806508
Endogenous_IRF4_NM_002460.1	0.4679680408504	0.531498618684174	0.672088575884503	5.43484505924628	5.20717795730591	-1.17093995874927
Endogenous_ITGB3_NM_000212.2	0.464634657737807	0.532888136463577	0.672303501817236	2.45578922596538	2.80198873497323	1.27120747129613
Endogenous_CLEC6A_NM_001007033.1	0.463450335330852	0.533383645574389	0.672303501817236	4.34344423020618	4.76881017712293	1.34291309630205
Endogenous_BST2_NM_004335.2	0.447515265971888	0.54014582334161	0.679734069823149	5.76996072774512	5.45250023852769	-1.24613510197696
Endogenous_CCR1_NM_001295.2	0.435184984634401	0.545503671476884	0.685376407753009	4.35062195072273	3.84782324288988	-1.41695968127685
Endogenous_IRF5_NM_002200.3	0.431671724754645	0.547051008467834	0.686220785022051	4.20509839711323	4.00266740633326	-1.15063558293578
Endogenous_IL15_NM_172174.1	0.418590788108669	0.552895699070465	0.690436325288102	4.85500447896563	4.62800450057478	-1.17039862394399
Endogenous_EOMES_NM_005442.2	0.418442138204635	0.55296288810718	0.690436325288102	1.85333758527951	1.56390689575119	-1.22215789952277
Endogenous_IRF8_NM_002163.2	0.418241536271776	0.553053587093021	0.690436325288102	6.06024299204148	6.41000524386352	1.27435060407024
Endogenous_EGR2_NM_000399.3	0.414691855678089	0.554663841076374	0.691345709704097	3.90212309538081	3.4686554016399	-1.3504757121914
Positive_POS_F(0.125)_ERCC_00034.1	0.411674216211698	0.556040728805498	0.691961795846843	5.5185671344604	5.84782324288987	1.25636539238291
Endogenous_HLA-DPA1_NM_033554.2	0.40719382932879	0.558098750595638	0.693422219440539	7.43589699553202	7.10104005895302	-1.26125233179484
Endogenous_IL5RA_NM_000564.3	0.39017527588436	0.566069822299088	0.702213197282413	2.60170841789168	3.02801270334411	1.3437868200985
Endogenous_MAP4K2_NM_004579.2	0.386145280179696	0.567994137042979	0.702892755628983	5.70033392788457	5.84262323049969	1.10365503301574
Endogenous_IFNL2_NM_172138.1	0.385276810474	0.568410723302009	0.702892755628983	2.50645692378039	3.14886939647235	1.56093717518164
Endogenous_FYN_NM_002037.3	0.380357905624093	0.570783044650312	0.704714814182432	5.63180103684415	5.38695123569439	-1.18496939746268
Endogenous_ARG1_NM_000045.2	0.371972351136299	0.574878467704345	0.70865521805064	2.39914755881794	2.97351312591649	1.48902251346783
Endogenous_TPSAB1_NM_003294.3	0.369120340274949	0.576286371331263	0.70927553394617	3.84689375919553	4.18478601493746	1.26390870290362
Endogenous_S100A12_NM_005621.1	0.367051854768617	0.577312334169823	0.709424561111507	3.42015082465987	2.79738680179822	-1.53982246390404
Endogenous_CXCR1_NM_000634.2	0.359070327456942	0.581310014558199	0.712900415265627	3.00648145815861	3.36134603667744	1.27886553234944
Endogenous_USP9Y_NM_004654.3	0.356561465084155	0.582579585502047	0.712900415265627	2.57067194976119	3.00454959404698	1.3508595125818
Endogenous_F13A1_NM_000129.3	0.355991599198043	0.582868834419983	0.712900415265627	3.23733861642786	2.75889439599158	-1.39324040748323
Endogenous_IL12RB2_NM_001559.2	0.351631861180186	0.58509257535149	0.714505574884063	2.80661169926342	3.16850062615687	1.28510739322868
Endogenous_ATG7_NM_001136031.2	0.346286931779796	0.587845388050371	0.716750830842132	5.71944987673984	5.85499885508624	1.0985107426422
Endogenous_ITGAX_NM_000887.3	0.338427651474008	0.591947617026405	0.720631881597363	4.8108103780633	4.34385689671273	-1.38218763817769
Endogenous_C8A_NM_000562.2	0.335944019793704	0.593257747890025	0.72110709200896	3.0483250855199	2.7785256256761	-1.20564022741656
Endogenous_EBI3_NM_005755.2	0.320696460372402	0.601451313442338	0.729934720957884	3.26080172572499	3.02801270334411	-1.17510447028967
Endogenous_PSMB7_NM_002799.2	0.314595577472073	0.604804758479835	0.729963416021411	9.61061073434617	9.66024223144835	1.03500052326095
Endogenous_C2_NM_000063.3	0.311911630723502	0.606294105554816	0.729963416021411	4.42475275783488	4.72785792786108	1.23379710825182
Endogenous_PRM1_NM_002761.2	0.311220311823779	0.606679137855797	0.729963416021411	2.17312359044706	2.44519229234277	1.20753809371569
Endogenous_CCR6_NM_031409.2	0.310388158781442	0.607143380853193	0.729963416021411	5.03034437879258	5.17566053529369	1.1059729929914
Endogenous_POU2AF1_NM_006235.2	0.308581223019322	0.608154358654335	0.729963416021411	2.57067194976119	2.75889439599158	1.13935903914509
Endogenous_MSR1_NM_002445.3	0.308339307876786	0.608290014797786	0.729963416021411	3.29752936497513	3.01934763383313	-1.21266556459151
Endogenous_CHUK_NM_001278.3	0.307526500045428	0.60874633413492	0.729963416021411	7.41766986140708	7.32586114286807	-1.06570542886159
Endogenous_CSF1R_NM_005211.2	0.30704272604501	0.609018318840282	0.729963416021411	2.17312359044706	2.00454959404698	-1.12394699211617
Endogenous_TNFRSF13B_NM_012452.2	0.304604323129938	0.610393664377958	0.729963416021411	2.64480275687334	2.14886939647235	-1.41023281884504
Endogenous_PTGS2_NM_000963.1	0.303911650490323	0.610785715446487	0.729963416021411	8.22673839639196	8.06290235306512	-1.12026189355796
Endogenous_TIGIT_NM_173799.2	0.300249858653127	0.612868381074473	0.731337611510482	5.25076852343643	5.46401734193165	1.15929587591756
Endogenous_RUNX3_NM_004350.1	0.297869189816322	0.614231610262564	0.731850429249012	5.9667308517607	5.87839138052081	-1.06314580689312
Endogenous_MR1_NM_001531.2	0.290066789410259	0.618751467507605	0.735413664716781	5.198728789464	5.4093226343139	1.15716440007783
Endogenous_ATG12_NM_004707.2	0.289473900829867	0.619098238154433	0.735413664716781	4.25696984611238	4.14129603763898	-1.08348096547073
Endogenous_IL13RA2_NM_000640.2	0.281579814615033	0.623761204610481	0.739831746466894	2.78912255929871	2.42556106265824	-1.28659812975036
Housekeeping_TUBB_NM_178014.2	0.274752471379829	0.627864635128773	0.742421781941574	10.2630279496411	10.2211751811548	-1.02943502102915
Endogenous_CD1D_NM_001766.3	0.273082103230227	0.628878824557453	0.742421781941574	2.59413505905833	2.44519229234277	-1.10875665714573
Endogenous_FCER1A_NM_002001.2	0.272861833466624	0.629012869986097	0.742421781941574	3.47816062458489	3.86620376095403	1.30861719833147
Endogenous_IRF2_NM_002199.3	0.27040629629724	0.630512043619808	0.742421781941574	6.81381277633733	6.92058591722445	1.07681703689515
Endogenous_TXK_NM_003328.1	0.27013255011864	0.630679728026898	0.742421781941574	2.41877878850246	2.67121626071364	1.19121801077426
Endogenous_IL5_NM_000879.2	0.263470733497243	0.634795337410114	0.745967593968194	2.38165841885323	2.86620376095403	1.39914486282371
Endogenous_CD244_NM_016382.2	0.262189230967102	0.635594837717798	0.745967593968194	3.08544545516913	3.4686554016399	1.30424051949126
Endogenous_CCL18_NM_002988.2	0.25855623575122	0.637875351101286	0.74752507513215	3.41877878850246	3.06119126119442	-1.28128154790552
Endogenous_AIRE_NM_000383.2	0.256244851835803	0.639337153553601	0.748119893113468	3.63086269830846	3.9316694985552	1.23183310040548
Endogenous_F2RL1_NM_005242.3	0.252653884091036	0.64162531686617	0.74900746789663	6.73445075436052	6.60385789912348	-1.0947434782756
Endogenous_IL18_NM_001562.2	0.252059015623347	0.642006401054254	0.74900746789663	7.71868176227157	7.62429098137305	-1.06761448220158
Endogenous_IL17F_NM_052872.3	0.24785445633964	0.644716672437088	0.751051814547811	2.76565945000158	2.27366790139951	-1.40638496119778
Endogenous_KIR3DL1_NM_013289.2	0.240700108414708	0.649397414570955	0.754549619723759	2.65835008503912	2.33788292738031	-1.24873483503811
Endogenous_ECSIT_NM_001142464.2	0.240326754717572	0.64964412412441	0.754549619723759	6.77606569353848	6.70214631713845	-1.05257233109155
Endogenous_BCL6_NM_001706.2	0.238157098723706	0.651082705204054	0.755101835621269	4.63493393617823	4.73531386553723	1.07205574799163
Endogenous_CCR3_NM_001837.2	0.236507583895874	0.652182036243993	0.755259551573546	2.73248089215127	2.36134603667744	-1.29336982358246
Endogenous_CEACAM6_NM_002483.4	0.233677163099478	0.654079869995108	0.755297783799608	11.2731963546875	11.0922763370479	-1.13360656440118
Endogenous_C4B_NM_001002029.3	0.233585121873485	0.654141830612161	0.755297783799608	2.73248089215127	2.5328704276207	-1.14838824209198
Housekeeping_EIF2B4_NM_172195.3	0.230811598282191	0.656016267655242	0.75601304648734	8.19195310223978	8.14252403054684	-1.03485531190237
Endogenous_ATG5_NM_004849.2	0.229819995514493	0.656689903900356	0.75601304648734	7.15162186608543	7.09146152894242	-1.04258162404537
Endogenous_IL13_NM_002188.2	0.226834892353929	0.658729024064633	0.756149444000035	4.75804368203666	5.04115981213991	1.21682030295092
Endogenous_CD36_NM_001001548.2	0.225632074687943	0.659555479330758	0.756149444000035	5.27089272942959	5.59696803244429	1.2535984516485
Endogenous_TREM2_NM_018965.3	0.225310396698218	0.659776977009335	0.756149444000035	2.08818562410412	2.5328704276207	1.3610167324084
Endogenous_C9_NM_001737.3	0.22402178756475	0.660666287168398	0.756149444000035	2.75211212183579	2.97351312591649	1.16586521098942
Endogenous_PRG2_NM_002728.4	0.219832703087743	0.663579847594516	0.758376968679447	2.39914755881794	2.80198873497323	1.32210904839291
Endogenous_IL34_NM_152456.1	0.21374870841723	0.66787429687161	0.762173870083468	3.02397059812332	2.80198873497323	-1.16633470711209
Endogenous_ADORA2A_NM_000675.3	0.211244489389895	0.669664205720364	0.763105722797624	3.35417103212257	3.14886939647235	-1.15292737323597
Endogenous_ITGAE_NM_002208.4	0.208603476557564	0.671566324620811	0.764162552253578	7.14401543192751	7.21244913649446	1.04857765270516
Endogenous_SPANXB1_NM_032461.2	0.200524464659792	0.677479866814426	0.769774225481898	3.50645692378039	3.80198873497323	1.22733731916778
Endogenous_MICA_NM_000247.1	0.198529055715762	0.678963113241146	0.770343098091257	3.56309859092783	3.83516729282354	1.20753809371569
Endogenous_IGF1R_NM_000875.2	0.194427311381869	0.682041245178678	0.77253182671041	9.28855053994276	9.34853926857573	1.04245761638371
Endogenous_CD79B_NM_021602.2	0.193341264429189	0.682862953967237	0.77253182671041	6.17355277240055	6.47040548853563	1.22846156114534
Housekeeping_TBP_NM_001172085.1	0.182914026640849	0.690900498096597	0.780498545400191	6.75155361205662	6.71532928212006	-1.02542667284225
Endogenous_FAS_NM_000043.3	0.179252905498225	0.693788784946295	0.782633679709202	3.42015082465987	3.65283574264949	1.17501967820374
Endogenous_CCL3_NM_002983.2	0.172146315323778	0.699499096118987	0.787941510570813	5.01011089687285	5.23970279376878	1.17250322986033
Endogenous_FEZ1_NM_005103.4	0.168770530406381	0.702261539871638	0.789918288750881	4.13346091170803	4.39050031709422	1.19502384497246
Housekeeping_AGK_NM_018238.3	0.165214967165855	0.705207257237743	0.792095257413167	6.91208121063767	6.86608633979682	-1.03239486504227
Endogenous_HLA-DQA1_NM_002122.3	0.161358125529269	0.708445845902846	0.794594482386024	6.3647598691328	7.19318668879291	1.77574794981233
Endogenous_NCR1_NM_004829.5	0.155849339133855	0.713152695962651	0.798199362492461	4.23545642871414	4.52018108067619	1.21817774408298
Endogenous_HLA-DQB1_NM_002123.3	0.154382449822173	0.714422667447941	0.798199362492461	4.5189595017048	5.29467116724145	1.712034370756
Endogenous_HLA-DPB1_NM_002121.4	0.153891449878107	0.714849352511844	0.798199362492461	8.34802355023097	8.09075974020729	-1.19520973994154
Endogenous_LY9_NM_001033667.1	0.152878314127411	0.715732336520664	0.798199362492461	3.12245589263204	3.39452459452775	1.2075380937157
Endogenous_NEFL_NM_006158.3	0.149251213868623	0.718922179750985	0.800617881995415	4.1484567299658	4.27452588262079	1.0913161858249
Housekeeping_ZKSCAN5_NM_014569.3	0.147898797176325	0.720123262143418	0.800817925560908	4.6167625498186	4.52069513561232	-1.06885593550899
Endogenous_IL25_NM_022789.2	0.146210861961852	0.721631430956803	0.801358416246648	2.23733861642786	2.48220272980568	1.18498115298683
Endogenous_BID_NM_001196.2	0.13960523376048	0.727633991270144	0.8068812576461	2.70901778285414	2.95388189623196	1.18498115298683
Endogenous_GZMH_NM_033423.3	0.137408137792709	0.729667235704589	0.807993097164403	3.31744339287243	3.51448990955654	1.14634914676309
Endogenous_TXNIP_NM_006472.1	0.134605004587891	0.732289029043416	0.808144681587001	8.19126379253408	8.34845932684758	1.11511734486511
Endogenous_SIGLEC1_NM_023068.3	0.133966271626704	0.732890874432585	0.808144681587001	3.08818562410412	3.2230002035845	1.09795169189322
Endogenous_FCGR1A_NM_000566.3	0.133960292547834	0.732896516082089	0.808144681587001	2.62731361690863	2.5328704276207	-1.06765326584624
Endogenous_CXCL14_NM_004887.4	0.127214823396915	0.739356826483494	0.814123247139128	2.87296881496403	3.04764393302863	1.12871020080893
Endogenous_IFNL1_NM_172140.1	0.124581558622342	0.741932414337209	0.814749541918731	3.36350915751244	3.55633353691783	1.14299918860219
Endogenous_GZMM_NM_005317.2	0.124508774931138	0.742004047104558	0.814749541918731	2.70144442402078	2.42556106265824	-1.21073519478604
Endogenous_CD19_NM_001770.4	0.119037735083176	0.747459053970584	0.819591466171941	4.56500314132596	4.75701220827786	1.14235342621128
Endogenous_FADD_NM_003824.2	0.111928843866786	0.754765869872122	0.826447544664446	5.40556748104482	5.50714780744654	1.07294812513455
Endogenous_ITGA5_NM_002205.2	0.100763960682857	0.766794021872127	0.838447019731866	6.51224753510356	6.47537092601049	-1.02589039916997
Endogenous_EGR1_NM_001964.2	0.096434859031567	0.771659008278154	0.842591451936035	2.96064695024196	3.16635853643706	1.1532550310916
Endogenous_CCL4_NM_002984.2	0.0949842596285598	0.773316424492058	0.843222974482302	3.78912255929871	3.57870493553734	-1.15702306437555
Endogenous_LILRA5_NM_181879.2	0.0940525382708361	0.774388445953135	0.843222974482302	3.05714915597362	2.81553606313901	-1.18231388051728
Endogenous_S100B_NM_006272.1	0.0905083420437695	0.778521321736995	0.845606996622172	4.58272982061235	4.39851547508311	-1.13619806060074
Endogenous_CDH5_NM_001795.3	0.0903271433763075	0.778735014746439	0.845606996622172	3.90400528309452	4.07110704232576	1.12280061503874
Housekeeping_ALAS1_NM_000688.4	0.081923854126574	0.788919158033943	0.855480802072768	6.13812778775349	6.17298804609239	1.02445758768887
Endogenous_TLR2_NM_003264.3	0.0747124227125747	0.798127720044565	0.864270901263728	3.72599677126255	3.97750400647185	1.19045017151169
Endogenous_IL9_NM_000590.1	0.0719457167709702	0.801789168921186	0.867038218529945	2.14966048114993	2.38371743529696	1.17613768047495
Endogenous_A2M_NM_000014.4	0.0693466566526438	0.805299227123761	0.869634427086816	3.58546998954734	3.48220272980568	-1.07420344973961
Endogenous_LY86_NM_004271.3	0.0684712821320294	0.806497469451282	0.869730420976348	3.97165196931795	3.77369243577773	-1.14707484922872
Endogenous_FOS_NM_005252.2	0.0634507133795573	0.813535735819496	0.876115407805611	7.85329967116504	7.73265639343791	-1.0872195305876
Endogenous_NLRP3_NM_001079821.2	0.0603158477905788	0.818083852592228	0.879804856560091	3.30280435402902	3.2230002035845	-1.05687455738813
Endogenous_CD37_NM_001774.2	0.0590490333381489	0.819957756169229	0.880612165529693	3.45769377636351	3.30684645924982	-1.11022133078667
Endogenous_BST1_NM_004334.2	0.0544074026630576	0.82701455662172	0.886160608457639	4.20630214829736	4.05716698376089	-1.10890453080141
Endogenous_TLR5_NM_003268.3	0.054120377908902	0.827461307588336	0.886160608457639	2.67798131472365	2.5328704276207	-1.10581564424174
Endogenous_AICDA_NM_020661.1	0.053446643920635	0.828514956631951	0.886160608457639	3.21895809836371	3.33788292738031	1.08592527319485
Endogenous_LILRB3_NM_006864.2	0.0516821897193593	0.83130838075347	0.887937017044578	2.42151895743745	2.56390689575119	1.10373049144842
Endogenous_PYCARD_NM_013258.3	0.0502755688657866	0.833571846853308	0.889143303310195	3.52746018962232	3.69682145973059	1.12456049349102
Endogenous_CD8A_NM_001768.5	0.047399286953224	0.838307277939219	0.892979491717863	4.53100927102216	4.39117337297311	-1.10177978481882
Endogenous_IL18RAP_NM_003853.2	0.0458281645305933	0.840958346896412	0.893724771114135	3.29398028357529	3.14886939647235	-1.10581564424174
Endogenous_TREM1_NM_018643.3	0.0456354368291866	0.841286838115092	0.893724771114135	2.19549498906657	2.33788292738031	1.10373049144842
Endogenous_C3AR1_NM_004054.2	0.0422603293803605	0.847162666386985	0.898749026315827	3.28180499156692	3.39452459452775	1.08126459234807
Endogenous_PMCH_NM_002674.2	0.0406836951416546	0.849992142417249	0.899416942985041	3.36350915751243	3.48220272980568	1.08575121881245
Endogenous_PVR_NM_006505.3	0.0406315624071704	0.850086676979484	0.899416942985041	7.21750050444793	7.24551033570867	1.01960463108115
Endogenous_IL3RA_NM_002183.2	0.0363043649124284	0.858167848664951	0.904794844458375	3.59413505905833	3.67719023004606	1.05925884167773
Endogenous_CR2_NM_001006658.1	0.0360907351020021	0.858579541173121	0.904794844458375	4.02083769878924	4.09222772932491	1.05072856857812
Endogenous_ENG_NM_001114753.1	0.036063642926262	0.85863184219009	0.904794844458375	3.46336258479874	3.31950240931616	-1.10485739796959
Endogenous_CD79A_NM_001783.3	0.033160576263863	0.864360041257683	0.90931827009557	6.01090119836043	6.10241658347854	1.06548876821448
Endogenous_CD276_NM_001024736.1	0.0327237958640642	0.865244170269509	0.90931827009557	6.28761401548632	6.26139626593755	-1.01833888858585
Endogenous_TNFRSF13C_NM_052945.3	0.0307001029431466	0.869422930260152	0.911719226652004	2.85333758527951	2.72785792786108	-1.090870357525
Endogenous_CD22_NM_001771.2	0.0301747489854392	0.87053096399667	0.911719226652004	4.1547430723829	4.30684645924982	1.11118835613226
Endogenous_CTSH_NM_004390.3	0.029945564367091	0.871017475462182	0.911719226652004	8.38182023367028	8.32001369572263	-1.04377195064366
Endogenous_TNFSF4_NM_003326.2	0.0261328346429873	0.879413188586353	0.919279919802267	5.12914789313886	5.03148876991642	-1.07003584286516
Endogenous_CLEC4A_NM_194448.2	0.024438758250907	0.883346391601364	0.922161878848827	4.92363651277905	4.82161996465775	-1.07327259706394
Endogenous_PSEN2_NM_000447.2	0.0232807119721016	0.886116519949805	0.923823605905115	7.06695688455082	7.04818035064919	-1.0130999639915
Endogenous_NFATC1_NM_172389.1	0.0221356578102781	0.888926187402333	0.925146648863988	5.15043005381374	5.18426919774965	1.0237327510088
Endogenous_PIK3CD_NM_005026.3	0.0218072898273093	0.889745629137049	0.925146648863988	5.67536307241159	5.64852272408032	-1.0187784502116
Endogenous_IL1RAPL2_NM_017416.1	0.0202682355078426	0.893673561497377	0.928000095647608	2.76565945000158	2.83302520310372	1.04780173289191
Endogenous_TIRAP_NM_148910.2	0.0181507956483745	0.899336609868895	0.932645373197373	4.34062370395679	4.39983844248409	1.04189849927102
Endogenous_CTAG1B_NM_001327.2	0.0177162577602335	0.900539919143027	0.932659572798062	2.78912255929871	2.69467937001078	-1.06765326584624
Endogenous_CCL13_NM_005408.2	0.0172041656033318	0.901977517290108	0.932916060099532	2.5396354816307	2.42556106265824	-1.08228047068507
Endogenous_FLT3_NM_004119.1	0.0159128427766777	0.90570275523263	0.93553486179497	3.04832508551989	2.95388189623196	-1.06765326584624
Endogenous_KIR_Inhibiting_Subgroup_1_NM_014218.2	0.0134683341920962	0.913203500740021	0.942041506026548	3.02397059812332	2.97351312591648	-1.03559325381611
Endogenous_MBL2_NM_000242.2	0.0125338594646084	0.91625249445308	0.942837522943923	3.56309859092783	3.62054856289863	1.04062478345442
Endogenous_BAX_NM_138761.3	0.0122344860292878	0.91725356053902	0.942837522943923	9.08190707817065	9.08877633207565	1.00477275747309
Endogenous_ICOSLG_NM_015259.4	0.0121367849161951	0.917582946436496	0.942837522943923	3.39914755881794	3.43301700033439	1.02375425032104
Endogenous_FCGR3A_NM_000569.6	0.0108550862243126	0.922035402700416	0.946172455127128	5.05211352517689	5.12336691745423	1.05062905834279
Endogenous_REL_NM_002908.2	0.0103731447522502	0.923778151055954	0.946675676638282	5.63394680272119	5.61167472483783	-1.0155576068379
Endogenous_SLAMF7_NM_021181.3	0.0100577940941882	0.924940775899138	0.946675676638282	3.46461329641911	3.51448990955654	1.03517638632999
Endogenous_ABCB1_NM_000927.3	0.00856854642464554	0.930698820643285	0.951327086550633	4.84576422644615	4.90769242783642	1.04385997634549
Endogenous_LILRB1_NM_001081637.1	0.00709456898895059	0.936921248473812	0.955680569248144	3.54600508927993	3.58951209476813	1.03061607880126
Endogenous_ATM_NM_000051.3	0.00698789908125635	0.937395864479366	0.955680569248144	2.37568444952081	2.42556106265824	1.03517638632999
Endogenous_JAK2_NM_004972.2	0.00605372861165349	0.941719196281047	0.958841363486156	5.91671154773851	5.94017352603298	1.01639556000991
Endogenous_ROPN1_NM_017578.2	0.00553925931579551	0.944244672690343	0.960165789091088	2.45578922596538	2.49969186977039	1.03089874916069
Endogenous_IL17A_NM_002190.2	0.0052286848317415	0.94582676058751	0.960528730959337	2.70901778285414	2.67121626071364	-1.02654830926936
Endogenous_TNFRSF11B_NM_002546.2	0.0041127491627149	0.951943127548323	0.965489536866605	3.50931092828153	3.5328704276207	1.01646426705068
Endogenous_CLEC4C_NM_203503.1	0.00359671434759833	0.955054212030858	0.967393413736683	4.45495360742852	4.41671380017408	-1.02686021800888
Endogenous_CLEC7A_NM_197954.2	0.00295598025907771	0.959248396512968	0.969962777033545	3.46148039708502	3.49969186977039	1.02684005064486
Endogenous_IFNA17_NM_021268.2	0.00283853314817464	0.96006519767606	0.969962777033545	2.1300292514654	2.09222772932491	-1.02654830926935
Endogenous_CD33_NM_001177608.1	0.00154055746163718	0.970571992252738	0.979315884074834	3.43232611666824	3.45116626167519	1.01314463443635
Endogenous_DUSP6_NM_001946.2	0.00103891190822671	0.975831113495331	0.981140158124335	6.67491900777485	6.6681303218158	-1.00471664705852
Endogenous_FCGR2B_NM_001002273.1	0.00103146555243728	0.975917846628831	0.981140158124335	4.54915853236296	4.53287042762069	-1.01135402706395
Endogenous_LILRB2_NM_005874.1	0.00101299572793163	0.976134340991048	0.981140158124335	3.2758310222345	3.2561787614348	-1.01371511008023
Endogenous_RORC_NM_001001523.1	0.000430578920548218	0.984438599132375	0.988220053418415	4.03477775735411	4.02801270334411	-1.0047001895138
Housekeeping_AMMECR1L_NM_001199140.1	0.000123477232864857	0.991666191133698	0.993435862633521	5.51499498546769	5.51312177677896	-1.00129925261952
Endogenous_MAPK1_NM_138957.2	0.00010903405070873	0.992168725053631	0.993435862633521	8.11416566727093	8.11542660068855	1.00087439450347
Endogenous_SAA1_NM_199161.1	2.02123220438219e-05	0.996628155490051	0.996628155490051	5.61536661749745	5.61260399729503	-1.00191673700071
