# Supplementary material for: NPRL2 gene therapy induces effective antitumor immunity in KRAS/STK11 mutant anti-PD1 resistant metastatic non-small cell lung cancer (NSCLC) in a humanized mouse model
Source: eLife. 2025 Feb 11;13:RP98258. doi: 10.7554/eLife.98258 (PMC11813225; doi:10.7554/eLife.98258)
Supplement: Figure 8—source data 3. [file elife-98258-fig8-data3.zip]

Archive with 13 entries (13 files):
- Figure 8-source data 2/Figure 8-source data 2-b-actin.tif
- Figure 8-source data 2/Figure 8-source data 2-NPRL2.tif
- Figure 8-source data 2/Figure 8-source data 2-p4E-BP1.tif
- Figure 8-source data 2/Figure 8-source data 2-pAKT.tif
- Figure 8-source data 2/Figure 8-source data 2-PARP Cleavage 1.tif
- Figure 8-source data 2/Figure 8-source data 2-PARP Cleavage 1-b-actin.tif
- Figure 8-source data 2/Figure 8-source data 2-PARP Cleavage 2.tif
- Figure 8-source data 2/Figure 8-source data 2-PARP Cleavage 2-b-actin.tif
- Figure 8-source data 2/Figure 8-source data 2-pGSK-3b.tif
- Figure 8-source data 2/Figure 8-source data 2-pMAPK.tif
- Figure 8-source data 2/Figure 8-source data 2-pmTOR.tif
- Figure 8-source data 2/Figure 8-source data 2-pPRAS40.tif
- Figure 8-source data 2/Figure 8-source data 2-pS6.tif
